# Supplementary material for: High Density LD-Based Structural Variations Analysis in Cattle Genome
Source: PLoS One. 2014 Jul 22;9(7):e103046. doi: 10.1371/journal.pone.0103046 (PMC4106904; doi:10.1371/journal.pone.0103046)
Supplement: File S1 — Table S1. Breeds and number of animals in the sample. (XLSX) [file pone.0103046.s002.xlsx]

## Sheet: S1
Table S1: Breeds and number of animals in the sample
	Bos Taurus Taurus
	Breed	Acronym	No. of animals	Country of sampling	Land of origin
	Angus	ANG	27	USA and New Zeland	Scotland
	Brown Swiss	BSW	24	USA	Switzerland
	Charolais	CHL	22	USA	France
	Guernsey	GNS	21	USA and UK	Channel Islands
	Hereford	HFD	27	USA and New.	UK
	Holstein	HOL	59	USA and New Zeland	Netherlands
	Jersey	JER	32	USA and New Zeland	Channel Islands
	Limousin	LMS	40	USA and France	France
	Norwegian Red	NRC	17	Norway	Norway
	N'Dama	NDA	24	Guinea	West Africa
	Piedmontese	PMT	24	Italy	Italy
	Red Angus	RGU	11	USA and Canada	Scotland
	Romagnola	RMG	23	Italy	Italy
	TOTAL		351
	Bos Indicus
	Brahman	BRM	25	USA and Australia	USA
	Gir	GIR	30	Brazil	India
	Nelore	NEL	34	Brazil	India
	TOTAL		89
	Bos Taurus x Bos Indicus
	BeefMaster	BMA	24	USA	USA
	Sheko	SHK	18	Ethiopia	Ethiopia
	Santa Gertrudis	SGT	24	USA	USA
	TOTAL		66
	Total of animals: 506
