# Supplementary material for: High Density LD-Based Structural Variations Analysis in Cattle Genome
Source: PLoS One. 2014 Jul 22;9(7):e103046. doi: 10.1371/journal.pone.0103046 (PMC4106904; doi:10.1371/journal.pone.0103046)
Supplement: File S2 — Table S2. Final summary of markers for our study. (XLSX) [file pone.0103046.s003.xlsx]

## Sheet: S2
Table S2: Final summary of markers for our study
Chromosome	Angus	Brown Swiss	Charolais	Guernsey	Hereford	Holstein	Jersey	Limousin	Norwegian Red	N'Dama	Piedmontese	Red Angus	Romagnola	Brahman	Gir	Nelore	Beefmaster	Sheko	Santa Gertrudis
1	32906	31871	35395	30214	34006	33943	28829	34669	34651	26395	35821	30760	34809	33209	26014	27059	41140	36030	39397
2	28921	26569	30558	25985	30081	28004	24325	29155	29655	22153	30100	27386	31169	27662	21624	22847	35206	31028	35178
3	25305	24706	27466	23858	27817	26161	21718	27274	26642	20511	27457	23663	26706	27749	19297	19970	30840	27109	29583
4	25712	24335	26409	22984	26549	25718	23223	26712	25587	20123	27309	23626	26368	23036	18675	18432	30606	26456	29750
5	23120	22140	26325	23463	26245	25192	22766	26451	24432	19169	26712	22766	25622	21751	17748	18472	28875	26343	28648
6	25605	21698	28164	24328	26422	26525	23106	27225	27266	20208	27815	24244	26537	24205	21864	21895	31133	27881	29706
7	23796	23177	25856	21919	24794	23028	21391	24205	24487	18679	24932	22819	25365	22365	18413	18791	28451	25295	28056
8	19518	19294	22306	18310	18987	19929	18074	20858	20597	15614	21517	18566	22534	22890	19434	20781	28943	26228	28522
9	22415	21818	24663	20421	22592	23134	20768	23550	22560	17708	24012	21594	22821	22620	17714	19667	26579	24061	26722
10	23928	21996	24629	20741	23934	22961	20941	23658	22708	17624	24338	22157	22950	19703	15516	16932	27107	22957	26301
11	23906	22009	25630	20605	23854	24574	22383	25075	24562	18387	25521	22056	24409	20777	16862	17556	27627	23570	26703
12	18739	17848	19813	17727	20194	19582	17727	19746	19941	15201	20373	17489	19911	16967	13614	14488	22538	19605	22008
13	14893	13875	15543	12893	15657	14875	12845	15835	15056	11755	16117	13655	16265	16653	12870	13401	19897	18010	18745
14	14667	14071	16782	14422	15901	15293	14021	15846	14799	11733	16648	13949	16283	18751	14466	15651	20724	19534	20175
15	17902	17421	19748	16829	19235	18688	16746	19291	18559	13958	19598	16910	18546	17504	12758	13986	21643	18692	20799
16	17811	15705	18842	16247	18269	17261	16420	18228	18545	13947	18937	16762	16920	16694	14992	13732	20688	18660	21155
17	17138	16056	17653	14886	17766	17000	15296	17722	17537	13629	17882	16130	16485	15892	12038	13092	19869	16858	18859
18	14854	14377	15518	14491	15330	15554	13130	15916	15288	11618	16044	13690	15508	14156	11011	11136	16973	14928	16531
19	14801	13517	15891	12705	15284	14603	13780	15010	14872	10282	15442	13371	15119	11898	9432	9992	16502	13968	15771
20	16401	15611	17852	14898	16670	16136	13822	17252	17019	12762	17722	15494	16130	13421	11463	11923	19393	15931	18793
21	15767	14899	16673	14017	15690	15608	14106	15805	15727	11905	16433	14447	15963	15022	11306	11755	17873	16442	18031
22	14387	12928	15080	13289	15053	14153	13046	14840	14007	10742	14804	13806	14183	11016	9476	10001	15842	13601	15286
23	12285	11118	12444	11295	12424	11901	10387	12309	11980	9601	12454	10759	11579	11106	8600	9205	13206	11760	12673
24	13849	12485	14517	12490	13985	13814	12314	14134	14108	10674	14539	13068	14164	13412	10203	10611	16707	14269	16128
25	10156	9421	10725	9516	10684	10357	9044	10206	10522	7425	10826	9255	10282	8480	6972	6849	11039	9650	10999
26	11735	11226	12188	10886	12197	11903	10646	12195	11992	9046	12607	10661	12375	11254	8335	9077	13282	11692	13102
27	10350	9546	10861	9588	10917	10420	9549	10484	10518	8006	10839	9599	10282	9780	7228	7603	11271	10141	11272
28	10396	9895	11003	9817	10421	10417	9584	10400	10623	8214	10818	9470	10409	8448	7268	7330	10967	10115	10961
29	11536	10055	11945	9786	11825	11416	9671	11521	11604	8485	11951	10629	11687	9425	7464	7982	12792	11237	12188	Average
TOTAL	532799	499667	570479	488610	552783	538150	479658	555572	545844	415554	569568	498781	551381	505846	402657	420216	637713	562051	622042	523651
