# Supplementary material for: High Density LD-Based Structural Variations Analysis in Cattle Genome
Source: PLoS One. 2014 Jul 22;9(7):e103046. doi: 10.1371/journal.pone.0103046 (PMC4106904; doi:10.1371/journal.pone.0103046)
Supplement: File S3 — Table S3. Mean and Median MAF average of 19 breeds. (XLSX) [file pone.0103046.s004.xlsx]

## Sheet: S3
	Table S3: Mean & Median MAF average of 19 breeds
	Breed	Samples	Markers	Mean MAF > (0.05)	Median MAF > (0.05)
	Angus	27	532799	0.28	0.3
	Brown Swiss	24	499667	0.27	0.27
	Charolais	22	570479	0.28	0.3
	Guernsey	21	488610	0.28	0.29
	Hereford	27	552783	0.29	0.31
	Holstein	59	538150	0.29	0.3
	Jersey	32	479658	0.27	0.28
	Limousin	40	555572	0.28	0.3
	Norwegian Red	17	545844	0.28	0.29
	N'Dama	24	415554	0.27	0.27
	Piedmontese	24	569568	0.29	0.29
	Red Angus	11	498781	0.29	0.32
	Romagnola	23	551381	0.28	0.28
	Bos taurus taurus	27	522988	0.280769	0.292308
	Brahman	25	505846	0.24	0.22
	Gir	30	402657	0.25	0.23
	Nelore	34	420216	0.25	0.24
	Bos taurus indicus	29.6667	442906	0.246667	0.23
	Beefmaster	24	637713	0.29	0.29
	Santa Gertrudis	24	622042	0.28	0.29
	Sheko	18	562051	0.27	0.28
	Btt x Bti (composite)	22	607269	0.285	0.29
	AVERAGE SNPs		523651
