# Supplementary material for: High Density LD-Based Structural Variations Analysis in Cattle Genome
Source: PLoS One. 2014 Jul 22;9(7):e103046. doi: 10.1371/journal.pone.0103046 (PMC4106904; doi:10.1371/journal.pone.0103046)
Supplement: File S4 — Table S4. Average values obtained by r2 for all breeds (LD decay). (XLSX) [file pone.0103046.s005.xlsx]

## Sheet: S4
Table S4: Average values obtained by r^2 for all breeds (LD decay).
BREED	5k	10k	15k	20k	25k	30k	35k	40k	45k	50k	55k	60k	65k	70k	75k	80k	85k	90k	95k	100k	Average
PMT	0.547	0.431	0.357	0.305	0.264	0.235	0.21	0.19	0.173	0.158	0.146	0.136	0.126	0.119	0.111	0.105	0.099	0.094	0.09	0.085	0.205
SHK	0.411	0.325	0.276	0.243	0.22	0.202	0.187	0.175	0.163	0.155	0.147	0.14	0.134	0.129	0.123	0.119	0.115	0.111	0.107	0.104	0.182
CHL	0.531	0.422	0.355	0.307	0.271	0.244	0.221	0.203	0.187	0.174	0.162	0.153	0.145	0.137	0.13	0.124	0.119	0.114	0.11	0.105	0.215
LMS	0.558	0.447	0.376	0.325	0.286	0.256	0.232	0.212	0.196	0.182	0.169	0.159	0.149	0.142	0.134	0.127	0.122	0.116	0.112	0.107	0.226
BRM	0.367	0.293	0.254	0.228	0.21	0.195	0.183	0.173	0.164	0.156	0.149	0.144	0.138	0.133	0.129	0.124	0.121	0.117	0.114	0.111	0.177
NDA	0.616	0.507	0.429	0.372	0.326	0.293	0.265	0.241	0.222	0.206	0.191	0.179	0.168	0.157	0.149	0.141	0.133	0.127	0.121	0.115	0.259
NRC	0.581	0.469	0.397	0.345	0.305	0.276	0.251	0.23	0.213	0.199	0.186	0.176	0.166	0.158	0.15	0.144	0.138	0.132	0.128	0.123	0.245
GIR	0.395	0.322	0.281	0.254	0.235	0.219	0.206	0.195	0.185	0.177	0.17	0.163	0.156	0.151	0.145	0.14	0.137	0.132	0.128	0.124	0.199
SGT	0.438	0.35	0.301	0.268	0.243	0.224	0.209	0.196	0.185	0.176	0.169	0.162	0.156	0.15	0.145	0.14	0.137	0.133	0.13	0.126	0.204
NEL	0.401	0.322	0.284	0.259	0.239	0.225	0.212	0.201	0.191	0.183	0.175	0.169	0.163	0.158	0.153	0.148	0.143	0.139	0.136	0.132	0.205
RMG	0.536	0.429	0.364	0.319	0.284	0.259	0.238	0.22	0.206	0.194	0.183	0.175	0.167	0.161	0.154	0.149	0.145	0.14	0.136	0.132	0.234
BMA	0.454	0.368	0.319	0.286	0.261	0.242	0.227	0.213	0.202	0.193	0.185	0.178	0.171	0.166	0.161	0.156	0.152	0.148	0.145	0.141	0.22
HOL	0.589	0.481	0.411	0.361	0.321	0.293	0.269	0.249	0.232	0.219	0.207	0.197	0.188	0.18	0.173	0.166	0.161	0.155	0.15	0.146	0.263
RGU	0.584	0.478	0.408	0.359	0.321	0.293	0.268	0.249	0.233	0.22	0.208	0.198	0.188	0.181	0.174	0.168	0.162	0.157	0.152	0.147	0.265
ANG	0.605	0.503	0.434	0.386	0.347	0.319	0.295	0.275	0.259	0.245	0.233	0.223	0.213	0.205	0.197	0.19	0.184	0.178	0.174	0.168	0.288
GNS	0.611	0.506	0.437	0.388	0.348	0.32	0.297	0.277	0.261	0.247	0.234	0.223	0.214	0.206	0.197	0.191	0.185	0.179	0.174	0.17	0.29
BSW	0.606	0.501	0.433	0.384	0.346	0.317	0.295	0.276	0.26	0.246	0.235	0.226	0.216	0.209	0.202	0.196	0.19	0.185	0.181	0.177	0.291
JER	0.63	0.53	0.463	0.415	0.377	0.349	0.325	0.305	0.289	0.276	0.263	0.254	0.245	0.236	0.23	0.222	0.217	0.211	0.207	0.201	0.32
HFD	0.639	0.545	0.482	0.436	0.4	0.373	0.351	0.332	0.316	0.302	0.289	0.279	0.269	0.26	0.253	0.246	0.239	0.233	0.228	0.222	0.34
