# Supplementary material for: High Density LD-Based Structural Variations Analysis in Cattle Genome
Source: PLoS One. 2014 Jul 22;9(7):e103046. doi: 10.1371/journal.pone.0103046 (PMC4106904; doi:10.1371/journal.pone.0103046)
Supplement: File S5 — Table S5. Variants per Chromosome and average per Megabase. (XLSX) [file pone.0103046.s006.xlsx]

## Sheet: S5
Table S5: Variants per Chromosome and average per Megabase
CHROM	ANG		BMA		BRM		BSW		CHL		GIR		GNS		HFD		HOL		JER		LMS		NDA		NEL		NRC		PMT		RGU		RMG		SGT		SHK		AVERAGE		SIZE
	Num.SVs	Av.per Mb	Num.SVs	Av.per Mb	Num.SVs	Av.per Mb	Num.SVs	Av.per Mb	Num.SVs	Av.per Mb	Num.SVs	Av.per Mb	Num.SVs	Av.per Mb	Num.SVs	Av.per Mb	Num.SVs	Av.per Mb	Num.SVs	Av.per Mb	Num.SVs	Av.per Mb	Num.SVs	Av.per Mb	Num.SVs	Av.per Mb	Num.SVs	Av.per Mb	Num.SVs	Av.per Mb	Num.SVs	Av.per Mb	Num.SVs	Av.per Mb	Num.SVs	Av.per Mb	Num.SVs	Av.per Mb	Num.SVs	Av.per Mb	CROMO
1	75	0.473664	15	0.0947329	33	0.208412	79	0.498926	41	0.258936	12	0.0757863	95	0.599975	110	0.694708	49	0.309461	100	0.631552	52	0.328407	82	0.517873	24	0.151573	78	0.492611	51	0.322092	101	0.637868	38	0.23999	17	0.107364	20	0.12631	56.4211	0.356328	158.34
2	65	0.474245	22	0.160514	24	0.175106	70	0.510725	59	0.430468	22	0.160514	72	0.525317	146	1.06523	51	0.3721	120	0.875529	80	0.583686	52	0.379396	19	0.138625	68	0.496133	54	0.393988	89	0.649351	43	0.313731	24	0.175106	35	0.255363	58.6842	0.428164	137.06
3	58	0.477641	12	0.0988224	18	0.148234	47	0.387054	33	0.271762	11	0.0905872	62	0.510582	90	0.741168	36	0.296467	76	0.625875	42	0.345878	51	0.419995	15	0.123528	59	0.485877	42	0.345878	72	0.592934	41	0.337643	34	0.279997	14	0.115293	42.7895	0.35238	121.43
4	54	0.446909	13	0.107589	11	0.091037	41	0.33932	34	0.281387	15	0.124141	47	0.388976	60	0.496565	55	0.455185	48	0.397252	27	0.223454	38	0.314491	10	0.0827609	49	0.405528	41	0.33932	99	0.819333	25	0.206902	13	0.107589	16	0.132417	36.6316	0.303166	120.83
5	93	0.76739	18	0.148527	29	0.239294	88	0.726133	48	0.396072	29	0.239294	53	0.43733	78	0.643617	66	0.544599	78	0.643617	48	0.396072	70	0.577605	29	0.239294	74	0.610611	57	0.470336	90	0.742636	75	0.618863	14	0.115521	27	0.222791	56	0.462084	121.19
6	53	0.443663	10	0.08371	24	0.200904	124	1.038	44	0.368324	20	0.16742	64	0.535744	80	0.66968	43	0.359953	78	0.652938	36	0.301356	89	0.745019	12	0.100452	64	0.535744	38	0.318098	97	0.811987	47	0.393437	21	0.175791	19	0.159049	50.6842	0.424278	119.46
7	54	0.479403	23	0.20419	21	0.186435	38	0.337358	31	0.275213	23	0.20419	54	0.479403	59	0.523793	38	0.337358	58	0.514915	44	0.390625	43	0.381747	27	0.239702	45	0.399503	27	0.239702	50	0.443892	34	0.301847	32	0.284091	27	0.239702	38.3158	0.340161	112.64
8	28	0.246935	14	0.123468	8	0.070553	35	0.308669	37	0.326307	7	0.0617338	49	0.432137	45	0.39686	28	0.246935	41	0.361584	29	0.255754	36	0.317488	13	0.114649	39	0.343946	27	0.238116	45	0.39686	21	0.185202	9	0.0793721	18	0.158744	27.8421	0.245543	113.39
9	50	0.472992	18	0.170277	13	0.122978	56	0.529751	43	0.406773	18	0.170277	82	0.775707	74	0.700028	39	0.368934	49	0.463532	52	0.491912	42	0.397313	18	0.170277	48	0.454072	43	0.406773	62	0.58651	31	0.293255	15	0.141898	8	0.0756787	40.0526	0.378892	105.71
10	30	0.287604	14	0.134215	18	0.172563	38	0.364299	34	0.325951	9	0.0862813	38	0.364299	52	0.498514	35	0.335538	28	0.268431	34	0.325951	46	0.440993	11	0.105455	51	0.488927	31	0.297191	50	0.47934	33	0.316365	10	0.0958681	14	0.134215	30.3158	0.290632	104.31
11	41	0.382071	16	0.149101	15	0.139782	86	0.801416	30	0.279564	18	0.167738	74	0.689591	75	0.69891	53	0.493896	49	0.456621	50	0.46594	54	0.503215	14	0.130463	46	0.428665	44	0.410027	106	0.987792	47	0.437983	8	0.0745504	14	0.130463	44.2105	0.411989	107.31
12	44	0.482668	10	0.109697	18	0.197455	46	0.504607	40	0.438789	11	0.120667	38	0.416849	62	0.680123	31	0.340061	20	0.219394	34	0.372971	31	0.340061	12	0.131637	40	0.438789	38	0.416849	60	0.658183	20	0.219394	10	0.109697	15	0.164546	30.5263	0.334865	91.16
13	31	0.367996	5	0.0593542	7	0.0830959	20	0.237417	16	0.189934	8	0.0949668	34	0.403609	27	0.320513	15	0.178063	18	0.213675	14	0.166192	27	0.320513	7	0.0830959	23	0.273029	10	0.118708	54	0.641026	12	0.14245	9	0.106838	7	0.0830959	18.1053	0.214925	84.24
14	43	0.507974	18	0.21264	27	0.31896	25	0.295334	33	0.389841	14	0.165387	26	0.307147	37	0.437094	29	0.342587	21	0.24808	26	0.307147	29	0.342587	6	0.0708801	52	0.614294	25	0.295334	36	0.425281	19	0.224454	28	0.330774	11	0.129947	26.5789	0.313986	84.65
15	34	0.398593	14	0.164127	8	0.0937866	35	0.410317	18	0.21102	8	0.0937866	32	0.375147	44	0.515826	26	0.304807	28	0.328253	26	0.304807	32	0.375147	10	0.117233	20	0.234467	18	0.21102	44	0.515826	19	0.222743	18	0.21102	10	0.117233	23.3684	0.273956	85.3
16	37	0.452766	15	0.183554	7	0.0856583	59	0.721977	33	0.403818	22	0.269212	31	0.379344	31	0.379344	39	0.477239	32	0.391581	25	0.305923	36	0.440529	6	0.0734214	42	0.51395	34	0.416055	54	0.660793	35	0.428292	5	0.0611845	19	0.232501	29.5789	0.361955	81.72
17	13	0.172964	12	0.159659	6	0.0798297	23	0.306014	18	0.239489	9	0.119745	26	0.345929	40	0.532198	29	0.385844	18	0.239489	15	0.199574	36	0.478978	9	0.119745	24	0.319319	13	0.172964	32	0.425758	22	0.292709	7	0.0931346	6	0.0798297	18.8421	0.250693	75.16
18	22	0.333333	6	0.0909091	12	0.181818	24	0.363636	16	0.242424	6	0.0909091	23	0.348485	41	0.621212	31	0.469697	26	0.393939	31	0.469697	20	0.30303	8	0.121212	40	0.606061	14	0.212121	24	0.363636	11	0.166667	13	0.19697	5	0.0757576	19.6316	0.297448	66
19	25	0.390259	11	0.171714	5	0.0780518	16	0.249766	7	0.109273	5	0.0780518	25	0.390259	24	0.374649	11	0.171714	30	0.468311	23	0.359038	31	0.483921	3	0.0468311	17	0.265376	14	0.218545	42	0.655635	9	0.140493	11	0.171714	6	0.0936622	16.5789	0.258803	64.06
20	35	0.485841	5	0.0694059	9	0.124931	18	0.249861	17	0.23598	6	0.0832871	25	0.347029	41	0.569128	15	0.208218	49	0.680178	23	0.319267	49	0.680178	4	0.0555247	26	0.360911	15	0.208218	43	0.596891	31	0.430316	6	0.0832871	15	0.208218	22.7368	0.315614	72.04
21	25	0.349162	15	0.209497	11	0.153631	25	0.349162	14	0.195531	14	0.195531	27	0.377095	37	0.51676	16	0.223464	26	0.363128	22	0.307263	31	0.432961	7	0.0977654	35	0.488827	20	0.27933	39	0.544693	21	0.293296	3	0.0418994	4	0.0558659	20.6316	0.288151	71.6
22	27	0.439453	5	0.0813802	13	0.211589	18	0.292969	21	0.341797	4	0.0651042	19	0.309245	30	0.488281	27	0.439453	35	0.569661	31	0.504557	22	0.358073	4	0.0651042	13	0.211589	18	0.292969	35	0.569661	24	0.390625	5	0.0813802	2	0.0325521	18.5789	0.302392	61.44
23	17	0.323625	1	0.0190367	2	0.0380735	7	0.133257	12	0.228441	4	0.076147	10	0.190367	16	0.304588	10	0.190367	10	0.190367	23	0.437845	9	0.171331	3	0.0571102	15	0.285551	11	0.209404	14	0.266514	13	0.247478	6	0.11422	4	0.076147	9.84211	0.187362	52.53
24	28	0.4465	4	0.0637857	11	0.175411	17	0.271089	23	0.366768	2	0.0318928	14	0.22325	54	0.861107	13	0.207303	28	0.4465	15	0.239196	30	0.478393	3	0.0478393	22	0.350821	8	0.127571	30	0.478393	11	0.175411	0	0	6	0.0956785	16.7895	0.267732	62.71
25	19	0.44289	2	0.04662	2	0.04662	14	0.32634	12	0.27972	4	0.0932401	9	0.20979	11	0.25641	13	0.30303	20	0.4662	10	0.2331	10	0.2331	4	0.0932401	14	0.32634	4	0.0932401	9	0.20979	10	0.2331	8	0.18648	4	0.0932401	9.42105	0.219605	42.9
26	23	0.445046	1	0.0193498	0	0	10	0.193498	17	0.328947	4	0.0773994	20	0.386997	25	0.483746	21	0.406347	21	0.406347	13	0.251548	15	0.290248	4	0.0773994	14	0.270898	10	0.193498	21	0.406347	7	0.135449	3	0.0580495	4	0.0773994	12.2632	0.23729	51.68
27	11	0.242237	4	0.0880863	1	0.0220216	13	0.286281	5	0.110108	5	0.110108	8	0.176173	13	0.286281	15	0.330324	17	0.374367	10	0.220216	19	0.41841	3	0.0660647	12	0.264259	6	0.132129	12	0.264259	9	0.198194	2	0.0440432	7	0.154151	9.05263	0.199353	45.41
28	8	0.172749	1	0.0215936	2	0.0431872	8	0.172749	3	0.0647808	2	0.0431872	12	0.259123	17	0.367091	9	0.194342	15	0.323904	4	0.0863744	18	0.388685	2	0.0431872	5	0.107968	6	0.129562	20	0.431872	11	0.23753	1	0.0215936	2	0.0431872	7.68421	0.16593	46.31
29	9	0.174723	1	0.0194137	4	0.0776548	13	0.252378	9	0.174723	3	0.0582411	13	0.252378	25	0.485343	12	0.232964	24	0.465929	10	0.194137	12	0.232964	9	0.174723	16	0.310619	8	0.15531	13	0.252378	9	0.174723	4	0.0776548	1	0.0194137	10.2632	0.199246	51.51
TOTAL	1052	11.5813	305	3.26497	359	3.76707	1093	11.4583	748	8.17214	315	3.41483	1082	11.4373	1444	15.6088	855	9.52625	1163	12.6812	849	9.38789	1060	11.7642	296	3.13879	1051	11.3847	727	7.66435	1443	15.5154	728	7.99854	336	3.62709	340	3.58245	802.421
AVERAGE	36.2759	0.399355	10.5172	0.112585	12.3793	0.129899	37.6897	0.395114	25.7931	0.281798	10.8621	0.117753	37.3103	0.394389	49.7931	0.538233	29.4828	0.328491	40.1034	0.437281	29.2759	0.32372	36.5517	0.405664	10.2069	0.108234	36.2414	0.392575	25.069	0.264288	49.7586	0.535015	25.1034	0.275812	11.5862	0.125072	11.7241	0.123533	27.6697	0.299411
