# Supplementary material for: High Density LD-Based Structural Variations Analysis in Cattle Genome
Source: PLoS One. 2014 Jul 22;9(7):e103046. doi: 10.1371/journal.pone.0103046 (PMC4106904; doi:10.1371/journal.pone.0103046)
Supplement: File S6 — Table S6A. Type, name and description of genes found in this study. Table S6B: Number of genes per breeds. Table S6C: Number of genes per chromosome. (XLSX) [file pone.0103046.s007.xlsx]

## Sheet: S6A
	Table S6A: Type, name and description of genes found in this study.
Chromosome	Start position	End position	Size in base pair	Name of Gene	Type of Gene	Description
1	975149	985262	10113	ITSN1	mRNA	intersectin 1 (SH3 domain protein)
1	1561012	1568515	7503	IL10RB	best RefSeq	interleukin 10 receptor. beta
1	2331080	2341224	10144	EVA1C	best RefSeq	eva-1 homolog C (C. elegans)
1	3556578	3568205	11627	TIAM1	mRNA	T-cell lymphoma invasion and metastasis 1
1	5890792	5912013	21221	GRIK1	best RefSeq	glutamate receptor. ionotropic. kainate 1
1	6385860	6391056	5196	C1H21orf7	mRNA	chromosome 1 open reading frame. human C21orf7
1	8808152	8819375	11223	ADAMTS5	best RefSeq	ADAM metallopeptidase with thrombospondin type 1 motif. 5
1	9305910	9328940	23030	CYYR1	best RefSeq	cysteine/tyrosine-rich 1
1	14781324	14795765	14441	NCAM2	mRNA	neural cell adhesion molecule 2
1	18737281	18788148	50867	C1H21orf91	best RefSeq	chromosome 1 open reading frame. human C21orf91
1	18980052	18981357	1305	CXADR	best RefSeq	coxsackie virus and adenovirus receptor
1	20650149	20680025	29876	USP25	mRNA	ubiquitin specific peptidase 25
1	24280892	24284868	3976	ROBO2	mRNA	roundabout. axon guidance receptor. homolog 2 (Drosophila)
1	24756916	24765965	9049	LOC781698	protein	putative Bcl-2 homologous antagonist/killer 2-like
1	26041310	26055067	13757	ROBO1	best RefSeq	roundabout. axon guidance receptor. homolog 1 (Drosophila)
1	28682147	28777565	95418	GBE1	best RefSeq	glucan (1.4-alpha-). branching enzyme 1
1	32402235	32411801	9566	CADM2	mRNA	cell adhesion molecule 2
1	34960825	34990108	29283	CHMP2B	best RefSeq	charged multivesicular body protein 2B
1	36768414	36799251	30837	EPHA3	best RefSeq	EPH receptor A3
1	37776770	37786353	9583	LOC100847331	protein	histone-lysine N-methyltransferase SETMAR-like
1	37859954	37870944	10990	PROS1	best RefSeq	protein S (alpha)
1	37918798	37930436	11638	ARL13B	mRNA	ADP-ribosylation factor-like 13B
1	37918798	37930436	11638	STX19	best RefSeq	syntaxin 19
1	40572207	40593898	21691	TUBA3C	mRNA	tubulin. alpha 3c
1	40621580	40631689	10109	EPHA6	mRNA	EPH receptor A6
1	41648899	41662778	13879	ARL6	best RefSeq	ADP-ribosylation factor-like 6
1	41938008	41969568	31560	LOC100140741	protein	olfactory receptor 5AC1-like
1	42681383	42700954	19571	ST3GAL6	best RefSeq	ST3 beta-galactoside alpha-2.3-sialyltransferase 6
1	42748345	42755592	7247	DCBLD2	best RefSeq	discoidin. CUB and LCCL domain containing 2
1	43614203	43615867	1664	COL8A1	best RefSeq	collagen. type VIII. alpha 1
1	43759529	43770232	10703	CMSS1	best RefSeq	cms1 ribosomal small subunit homolog (yeast)
1	43759529	43770232	10703	FILIP1L	mRNA	filamin A interacting protein 1-like
1	44331005	44340397	9392	LNP1	best RefSeq	leukemia NUP98 fusion partner 1
1	44331005	44340397	9392	TOMM70A	best RefSeq	translocase of outer mitochondrial membrane 70 homolog A (S. cerevisiae)
1	44807017	44814525	7508	NBAS	best RefSeq	neuroblastoma amplified sequence
1	50331905	50337989	6084	ALCAM	best RefSeq	activated leukocyte cell adhesion molecule
1	52773381	52809382	36001	BBX	best RefSeq	bobby sox homolog (Drosophila)
1	53585725	53600805	15080	MYH15	mRNA	myosin. heavy chain 15
1	53883774	53903087	19313	DZIP3	best RefSeq	DAZ interacting protein 3. zinc finger
1	54330808	54351767	20959	LOC100297006	mRNA	uncharacterized LOC100297006
1	56774118	56778172	4054	CD96	best RefSeq	CD96 molecule
1	57139012	57145851	6839	PHLDB2	best RefSeq	pleckstrin homology-like domain. family B. member 2
1	57204761	57232267	27506	TMPRSS7	best RefSeq	transmembrane protease. serine 7
1	57296707	57300550	3843	C1H3orf52	mRNA	chromosome 1 open reading frame. human C3orf52
1	59941661	59983203	41542	ZBTB20	mRNA	zinc finger and BTB domain containing 20
1	61055502	61077169	21667	LSAMP	best RefSeq	neuronal growth regulator 1-like
1	64372386	64382620	10234	IGSF11	best RefSeq	immunoglobulin superfamily. member 11
1	64596839	64624563	27724	B4GALT4	best RefSeq	UDP-Gal:betaGlcNAc beta 1.4- galactosyltransferase. polypeptide 4
1	64596839	64624563	27724	UPK1B	best RefSeq	uroplakin 1B
1	64714407	64725188	10781	ARHGAP31	best RefSeq	Rho GTPase activating protein 31
1	64857875	64864266	6391	LOC100847116	mRNA	uncharacterized LOC100847116
1	64857875	64864266	6391	POGLUT1	best RefSeq	protein O-glucosyltransferase 1
1	65256960	65272780	15820	GSK3B	best RefSeq	glycogen synthase kinase 3 beta
1	65256960	65272780	15820	LOC100847181	mRNA	uncharacterized LOC100847181
1	65363198	65393936	30738	GSK3B	best RefSeq	glycogen synthase kinase 3 beta
1	66410109	66434841	24732	STXBP5L	best RefSeq	syntaxin binding protein 5-like
1	66561025	66577607	16582	POLQ	mRNA	polymerase (DNA directed). theta
1	67082061	67084863	2802	ILDR1	best RefSeq	immunoglobulin-like domain containing receptor 1
1	67411664	67444188	32524	CCDC58	best RefSeq	coiled-coil domain containing 58
1	67452162	67487884	35722	KPNA1	best RefSeq	karyopherin alpha 1 (importin alpha 5)
1	67751213	67825594	74381	DIRC2	best RefSeq	disrupted in renal carcinoma 2
1	68013613	68023878	10265	PDIA5	best RefSeq	protein disulfide isomerase family A. member 5
1	68174701	68180110	5409	SEC22A	best RefSeq	SEC22 vesicle trafficking protein homolog A (S. cerevisiae)
1	68289641	68293474	3833	ADCY5	best RefSeq	adenylate cyclase 5
1	68879699	68895458	15759	CCDC14	best RefSeq	coiled-coil domain containing 14
1	68906718	68968384	61666	ROPN1	best RefSeq	rhophilin associated tail protein 1
1	69418205	69423454	5249	LOC100848917	mRNA	kalirin-like
1	69622849	69636240	13391	KALRN	best RefSeq	kalirin. RhoGEF kinase
1	69881889	69889475	7586	ITGB5	best RefSeq	integrin. beta 5
1	69909122	69941769	32647	MUC13	mRNA	mucin 13. cell surface associated
1	70764397	70774887	10490	LMLN	mRNA	leishmanolysin-like (metallopeptidase M8 family)
1	70799264	70814060	14796	IQCG	best RefSeq	IQ motif containing G
1	70907936	70947973	40037	LRCH3	mRNA	leucine-rich repeats and calponin homology (CH) domain containing 3
1	71063784	71100454	36670	MUC4	protein	mucin 4. cell surface associated
1	71516152	71548758	32606	TCTEX1D2	best RefSeq	Tctex1 domain containing 2
1	71516152	71548758	32606	UBXN7	best RefSeq	UBX domain protein 7
1	72683408	72746303	62895	APOD	best RefSeq	apolipoprotein D
1	74579975	74585891	5916	ATP13A4	mRNA	ATPase type 13A4
1	74637490	74652107	14617	ATP13A5	mRNA	ATPase type 13A5
1	75129810	75146323	16513	MB21D2	best RefSeq	Mab-21 domain containing 2
1	75651821	75664393	12572	FGF12	best RefSeq	fibroblast growth factor 12
1	76554294	76576632	22338	CCDC50	best RefSeq	coiled-coil domain containing 50
1	76671552	76676082	4530	UTS2D	protein	urotensin 2 domain containing
1	76685573	76687370	1797	OSTN	best RefSeq	osteocrin
1	76931853	76943857	12004	GMNC	protein	geminin coiled-coil domain containing
1	78078914	78141040	62126	TP63	best RefSeq	tumor protein p63
1	78433877	78461504	27627	LOC100137800	protein	UPF0361 protein C3orf37-like
1	79231252	79234966	3714	LPP	best RefSeq	LIM domain containing preferred translocation partner in lipoma
1	80164000	80177973	13973	LOC100847171	mRNA	uncharacterized LOC100847171
1	80189352	80197857	8505	BCL6	best RefSeq	B-cell CLL/lymphoma 6
1	80251288	80274224	22936	SST	best RefSeq	somatostatin
1	81979777	81994835	15058	IGF2BP2	best RefSeq	insulin-like growth factor 2 mRNA binding protein 2
1	82281967	82289026	7059	TMEM41A	best RefSeq	transmembrane protein 41A
1	84181722	84202714	20992	KLHL6	mRNA	kelch-like 6 (Drosophila)
1	84412551	84427577	15026	B3GNT5	best RefSeq	UDP-GlcNAc:betaGal beta-1.3-N-acetylglucosaminyltransferase 5
1	84412551	84427577	15026	MCF2L2	mRNA	MCF.2 cell line derived transforming sequence-like 2
1	84774712	84812405	37693	ATP11B	mRNA	ATPase. class VI. type 11B
1	86443122	86451403	8281	LOC784173	protein	elongation factor 1-alpha 2-like
1	86642884	86667210	24326	DNAJC19	best RefSeq	DnaJ (Hsp40) homolog. subfamily C. member 19
1	87969883	87979686	9803	PEX5L	best RefSeq	peroxisomal biogenesis factor 5-like
1	87969883	87979686	9803	USP13	best RefSeq	ubiquitin specific peptidase 13 (isopeptidase T-3)
1	88616308	88635153	18845	ZMAT3	best RefSeq	zinc finger. matrin-type 3
1	88963555	88982935	19380	KCNMB2	best RefSeq	potassium large conductance calcium-activated channel. subfamily M. beta member 2
1	92007953	92016504	8551	NAALADL2	mRNA	N-acetylated alpha-linked acidic dipeptidase-like 2
1	94366654	94373557	6903	NLGN1	best RefSeq	neuroligin 1
1	97068495	97083427	14932	TNIK	mRNA	TRAF2 and NCK interacting kinase
1	97319073	97327748	8675	EIF5A2	best RefSeq	eukaryotic translation initiation factor 5A2
1	97831445	97840439	8994	SKIL	best RefSeq	SKI-like oncogene
1	97968617	98019524	50907	PHC3	best RefSeq	polyhomeotic homolog 3 (Drosophila)
1	98670630	98679455	8825	MECOM	mRNA	MDS1 and EVI1 complex locus
1	99587392	99597502	10110	LOC100139843	mRNA	mCG140927-like
1	100652003	100655496	3493	MGC151671	best RefSeq	uncharacterized LOC531076
1	102316661	102357822	41161	BCHE	best RefSeq	butyrylcholinesterase
1	103748593	103900686	152093	LOC100138054	protein	craniofacial development protein 2-like
1	106956208	106983430	27222	NMD3	best RefSeq	NMD3 homolog (S. cerevisiae)
1	107237313	107261804	24491	PPM1L	best RefSeq	protein phosphatase. Mg2+/Mn2+ dependent. 1L
1	107864171	107900434	36263	SMC4	best RefSeq	structural maintenance of chromosomes 4
1	107914235	107938126	23891	IFT80	best RefSeq	intraflagellar transport 80 homolog (Chlamydomonas)
1	108346353	108392615	46262	SCHIP1	best RefSeq	schwannomin interacting protein 1
1	109836216	109857109	20893	RSRC1	best RefSeq	arginine/serine-rich coiled-coil 1
1	111028720	111030647	1927	PTX3	best RefSeq	pentraxin 3. long
1	111028720	111030647	1927	VEPH1	protein	ventricular zone expressed PH domain homolog 1 (zebrafish)
1	111470788	111474894	4106	LEKR1	mRNA	leucine. glutamate and lysine rich 1
1	112082239	112104796	22557	KCNAB1	best RefSeq	potassium voltage-gated channel. shaker-related subfamily. beta member 1
1	113038425	113057845	19420	PLCH1	mRNA	phospholipase C. eta 1
1	114266485	114278186	11701	DHX36	best RefSeq	DEAH (Asp-Glu-Ala-His) box polypeptide 36
1	116309870	116316049	6179	MBNL1	best RefSeq	muscleblind-like splicing regulator 1
1	119166038	119175463	9425	RNF13	best RefSeq	ring finger protein 13
1	119329151	119331835	2684	ANKUB1	protein	ankyrin repeat and ubiquitin domain containing 1
1	120297999	120306765	8766	CPB1	best RefSeq	carboxypeptidase B1 (tissue)
1	122994306	123013535	19229	PLSCR1	best RefSeq	phospholipid scramblase 1
1	123260668	123268636	7968	PLSCR4	best RefSeq	phospholipid scramblase 4
1	123411602	123423088	11486	PLOD2	best RefSeq	procollagen-lysine. 2-oxoglutarate 5-dioxygenase 2
1	126151667	126159004	7337	SLC9A9	best RefSeq	solute carrier family 9. subfamily A (NHE9. cation proton antiporter 9). member 9
1	127314290	127429635	115345	LOC100847999	mRNA	uncharacterized LOC100847999
1	127314290	127429635	115345	TRPC1	best RefSeq	transient receptor potential cation channel. subfamily C. member 1
1	127762926	127789038	26112	GK5	best RefSeq	glycerol kinase 5 (putative)
1	128124917	128160153	35236	GRK7	best RefSeq	G protein-coupled receptor kinase 7
1	128215664	128221996	6332	RNF7	best RefSeq	ring finger protein 7
1	128466030	128474189	8159	RASA2	best RefSeq	RAS p21 protein activator 2
1	128521418	128555700	34282	ZBTB38	mRNA	zinc finger and BTB domain containing 38
1	128840880	128879338	38458	SPSB4	best RefSeq	splA/ryanodine receptor domain and SOCS box containing 4
1	129487572	129495619	8047	CLSTN2	best RefSeq	calsyntenin 2
1	130349916	130425115	75199	NMNAT3	protein	nicotinamide nucleotide adenylyltransferase 3
1	130657012	130664229	7217	TXLNA	mRNA	taxilin alpha
1	131383136	131403794	20658	PIK3CB	best RefSeq	phosphoinositide-3-kinase. catalytic. beta polypeptide
1	131545488	131560700	15212	FAIM	best RefSeq	Fas apoptotic inhibitory molecule
1	131573688	131594751	21063	CEP70	mRNA	centrosomal protein 70kDa
1	131699602	131703679	4077	ESYT3	mRNA	extended synaptotagmin-like protein 3
1	131829483	131853658	24175	MRAS	best RefSeq	muscle RAS oncogene homolog
1	131859901	131862847	2946	NME9	best RefSeq	NME gene family member 9
1	132067058	132073603	6545	A4GNT	best RefSeq	alpha-1.4-N-acetylglucosaminyltransferase
1	134073417	134088573	15156	PCCB	best RefSeq	propionyl CoA carboxylase. beta polypeptide
1	137948008	137952818	4810	NPHP3	best RefSeq	nephronophthisis 3 (adolescent)
1	138208612	138230551	21939	DNAJC13	best RefSeq	DnaJ (Hsp40) homolog. subfamily C. member 13
1	138582718	138589739	7021	KCNH8	mRNA	potassium voltage-gated channel. subfamily H (eag-related). member 8
1	139172805	139178982	6177	CPNE4	mRNA	copine IV
1	139840481	139843175	2694	CPNE4	mRNA	copine IV
1	139867282	139881185	13903	MRPL3	best RefSeq	mitochondrial ribosomal protein L3
1	140046590	140066856	20266	NEK11	mRNA	NIMA (never in mitosis gene a)- related kinase 11
1	140738332	140748917	10585	BRWD1	best RefSeq	bromodomain and WD repeat domain containing 1
1	140738332	140748917	10585	PSMG1	best RefSeq	proteasome (prosome. macropain) assembly chaperone 1
1	141529523	141531922	2399	PCP4	best RefSeq	Purkinje cell protein 4
1	141788518	141794875	6357	DSCAM	mRNA	Down syndrome cell adhesion molecule
1	142927902	142930860	2958	BACE2	best RefSeq	beta-site APP-cleaving enzyme 2
1	143611789	143615718	3929	PRDM15	mRNA	PR domain containing 15
1	143885543	143895263	9720	UMODL1	protein	uromodulin-like 1
1	144334778	144365935	31157	SLC37A1	mRNA	solute carrier family 37 (glycerol-3-phosphate transporter). member 1
1	144536745	144539774	3029	PDE9A	mRNA	phosphodiesterase 9A
1	144791699	144794884	3185	CBS	best RefSeq	cystathionine-beta-synthase
1	145105905	145119153	13248	ITGB2	best RefSeq	integrin. beta 2 (complement component 3 receptor 3 and 4 subunit)
1	145833897	145838232	4335	TRPM2	mRNA	transient receptor potential cation channel. subfamily M. member 2
1	147650058	147655432	5374	LSS	best RefSeq	lanosterol synthase (2.3-oxidosqualene-lanosterol cyclase)
1	150258696	150308579	49883	DOPEY2	mRNA	dopey family member 2
1	150258696	150308579	49883	MORC3	mRNA	MORC family CW-type zinc finger 3
1	150319528	150367867	48339	CHAF1B	best RefSeq	chromatin assembly factor 1. subunit B (p60)
1	150899185	150932782	33597	HLCS	mRNA	holocarboxylase synthetase (biotin-(proprionyl-CoA-carboxylase (ATP-hydrolysing)) ligase)
1	150950966	151021074	70108	PIGP	best RefSeq	phosphatidylinositol glycan anchor biosynthesis. class P
1	156048715	156049948	1233	TBC1D5	best RefSeq	TBC1 domain family. member 5
2	586431	591238	4807	OCA2	mRNA	oculocutaneous albinism II
2	1151123	1185087	33964	TUBGCP5	best RefSeq	tubulin. gamma complex associated protein 5
2	1316903	1324684	7781	LOC100847149	protein	uncharacterized LOC100847149
2	2228588	2258725	30137	LOC100297110	protein	tubulin-specific chaperone A-like
2	4352796	4427886	75090	SAP130	mRNA	Sin3A-associated protein. 130kDa
2	4538713	4546078	7365	AMMECR1L	best RefSeq	AMME chromosomal region gene 1-like
2	4551978	4557806	5828	POLR2D	best RefSeq	polymerase (RNA) II (DNA directed) polypeptide D
2	5041395	5053393	11998	PROC	best RefSeq	protein C (inactivator of coagulation factors Va and VIIIa)
2	5135992	5143052	7060	MAP3K2	mRNA	mitogen-activated protein kinase kinase kinase 2
2	5302749	5314333	11584	LOC784980	protein	60S ribosomal protein L6-like
2	5873770	5878706	4936	HIBCH	best RefSeq	3-hydroxyisobutyryl-CoA hydrolase
2	5873770	5878706	4936	INPP1	best RefSeq	inositol polyphosphate-1-phosphatase
2	6073765	6077954	4189	C2H2orf88	best RefSeq	small membrane A-kinase anchor protein
2	6877145	6898796	21651	WDR75	best RefSeq	WD repeat domain 75
2	7797159	7860042	62883	GULP1	best RefSeq	GULP. engulfment adaptor PTB domain containing 1
2	10623687	10640212	16525	FSIP2	mRNA	fibrous sheath interacting protein 2
2	11595211	11631705	36494	ZNF804A	mRNA	zinc finger protein 804A
2	13509802	13518945	9143	DUSP19	best RefSeq	dual specificity phosphatase 19
2	13551190	13597108	45918	NCKAP1	mRNA	NCK-associated protein 1
2	13712698	13741737	29039	FRZB	best RefSeq	frizzled-related protein
2	14169382	14177217	7835	PDE1A	best RefSeq	phosphodiesterase 1A. calmodulin-dependent
2	14718950	14726032	7082	SSFA2	best RefSeq	sperm specific antigen 2
2	14974083	15020546	46463	CERKL	protein	ceramide kinase-like
2	15200502	15206769	6267	ITGA4	best RefSeq	integrin. alpha 4 (antigen CD49D. alpha 4 subunit of VLA-4 receptor)
2	16855230	16869918	14688	CWC22	mRNA	CWC22 spliceosome-associated protein homolog (S. cerevisiae)
2	17662220	17669923	7703	SESTD1	best RefSeq	SEC14 and spectrin domains 1
2	18242286	18249405	7119	TTN	mRNA	titin
2	18603958	18608889	4931	OSBPL6	mRNA	oxysterol binding protein-like 6
2	19092117	19103876	11759	PDE11A	best RefSeq	phosphodiesterase 11A
2	21972131	21975267	3136	CHN1	best RefSeq	chimerin (chimaerin) 1
2	22562914	22578263	15349	OLA1	best RefSeq	Obg-like ATPase 1
2	23401560	23499450	97890	ZAK	best RefSeq	sterile alpha motif and leucine zipper containing kinase AZK
2	24510651	24523264	12613	METAP1D	best RefSeq	methionyl aminopeptidase type 1D (mitochondrial)
2	25593003	25602803	9800	GORASP2	best RefSeq	golgi reassembly stacking protein 2. 55kDa
2	26204768	26219578	14810	MYO3B	protein	myosin IIIB
2	26382947	26393873	10926	UBR3	mRNA	ubiquitin protein ligase E3 component n-recognin 3 (putative)
2	26808605	26818391	9786	BBS5	best RefSeq	Bardet-Biedl syndrome 5
2	27177096	27180995	3899	ABCB11	best RefSeq	ATP-binding cassette. sub-family B (MDR/TAP). member 11
2	27327763	27334003	6240	NOSTRIN	best RefSeq	nitric oxide synthase trafficker
2	27463880	27471422	7542	CERS6	best RefSeq	ceramide synthase 6
2	32747804	32753002	5198	FIGN	mRNA	fidgetin
2	33635087	33663768	28681	KCNH7	mRNA	potassium voltage-gated channel. subfamily H (eag-related). member 7
2	34269836	34272550	2714	IFIH1	mRNA	interferon induced with helicase C domain 1
2	34421219	34488282	67063	DPP4	best RefSeq	dipeptidyl-peptidase 4
2	34566260	34582787	16527	SLC4A10	best RefSeq	solute carrier family 4. sodium bicarbonate transporter. member 10
2	36131467	36145800	14333	RBMS1	best RefSeq	RNA binding motif. single stranded interacting protein 1
2	36929006	37008280	79274	BAZ2B	best RefSeq	bromodomain adjacent to zinc finger domain. 2B
2	37591516	37596326	4810	DAPL1	best RefSeq	death associated protein-like 1
2	38756568	38801151	44583	GALNT5	best RefSeq	UDP-N-acetyl-alpha-D-galactosamine:polypeptide N-acetylgalactosaminyltransferase 5 (GalNAc-T5)
2	39318380	39330327	11947	ACVR1	best RefSeq	activin A receptor. type I
2	43677233	43678704	1471	FMNL2	best RefSeq	formin-like 2
2	44430557	44441365	10808	CACNB4	best RefSeq	calcium channel. voltage-dependent. beta 4 subunit
2	44551138	44562082	10944	NEB	mRNA	nebulin
2	45240860	45255006	14146	LOC100847305	protein	craniofacial development protein 2-like
2	45638740	45644410	5670	LOC100294789	protein	60S ribosomal protein L31-like
2	46757691	46762183	4492	LYPD6	protein	LY6/PLAUR domain containing 6
2	47283320	47300150	16830	LYPD6B	mRNA	LY6/PLAUR domain containing 6B
2	47439540	47446447	6907	KIF5C	best RefSeq	kinesin family member 5C
2	50010827	50017420	6593	LOC526380	protein	calcium-binding mitochondrial carrier protein SCaMC-3-like
2	52775428	52886965	111537	GTDC1	best RefSeq	glycosyltransferase-like domain containing 1
2	53252224	53263781	11557	ARHGAP15	best RefSeq	Rho GTPase activating protein 15
2	54817019	54829329	12310	LRP1B	mRNA	low density lipoprotein receptor-related protein 1B
2	59397116	59415709	18593	HNMT	best RefSeq	histamine N-methyltransferase
2	59867153	59875940	8787	LOC100336727	mRNA	thrombospondin type-1 domain-containing protein 7B-like
2	61675983	61766973	90990	DARS	best RefSeq	aspartyl-tRNA synthetase
2	61976081	62006914	30833	R3HDM1	mRNA	R3H domain containing 1
2	62022086	62030866	8780	R3HDM1	mRNA	R3H domain containing 1
2	62827654	62848728	21074	TMEM163	best RefSeq	transmembrane protein 163
2	63132190	63165138	32948	MGAT5	best RefSeq	mannosyl (alpha-1.6-)-glycoprotein beta-1.6-N-acetyl-glucosaminyltransferase
2	64485917	64505054	19137	NCKAP5	mRNA	NCK-associated protein 5
2	65251467	65261681	10214	LYPD1	best RefSeq	LY6/PLAUR domain containing 1
2	67394291	67407561	13270	DPP10	best RefSeq	dipeptidyl-peptidase 10 (non-functional)
2	69898884	69915341	16457	LOC523484	protein	5-hydroxytryptamine receptor 5B-like
2	70019045	70027210	8165	CCDC93	best RefSeq	coiled-coil domain containing 93
2	71096003	71123201	27198	MARCO	mRNA	macrophage receptor with collagenous structure
2	71406078	71540203	134125	C2H2orf76	best RefSeq	chromosome 2 open reading frame. human C2orf76
2	71406078	71540203	134125	STEAP3	mRNA	STEAP family member 3. metalloreductase
2	71934708	72061176	126468	PTPN4	best RefSeq	protein tyrosine phosphatase. non-receptor type 4 (megakaryocyte)
2	72098246	72170832	72586	EPB41L5	best RefSeq	erythrocyte membrane protein band 4.1 like 5
2	72297154	72363984	66830	RALB	best RefSeq	v-ral simian leukemia viral oncogene homolog B (ras related; GTP binding protein)
2	73580577	73593396	12819	CLASP1	best RefSeq	cytoplasmic linker associated protein 1
2	76547823	76572573	24750	CNTNAP5	mRNA	contactin associated protein-like 5
2	78581503	78590774	9271	LOC615204	protein	suppressor of cytokine signaling 6-like
2	79736280	79826854	90574	GLS	best RefSeq	glutaminase
2	79901540	79905216	3676	STAT1	best RefSeq	signal transducer and activator of transcription 1. 91kDa
2	80175869	80179443	3574	MYO1B	best RefSeq	myosin IB
2	84801127	84808918	7791	DNAH7	best RefSeq	dynein. axonemal. heavy chain 7
2	85208173	85257745	49572	HECW2	mRNA	HECT. C2 and WW domain containing E3 ubiquitin protein ligase 2
2	86451058	86479252	28194	HSPE1	best RefSeq	heat shock 10kDa protein 1 (chaperonin 10)
2	86451058	86479252	28194	MOBKL3	best RefSeq	MOB1. Mps One Binder kinase activator-like 3 (yeast)
2	86509966	86516436	6470	RFTN2	best RefSeq	raftlin family member 2
2	86844628	86849407	4779	PLCL1	best RefSeq	phospholipase C-like 1
2	89049010	89060977	11967	LOC100848623	mRNA	uncharacterized LOC100848623
2	89457186	89465614	8428	KCTD18	best RefSeq	potassium channel tetramerisation domain containing 18
2	89529396	89550633	21237	AOX1	best RefSeq	aldehyde oxidase 1
2	90059341	90075037	15696	FAM126B	mRNA	family with sequence similarity 126. member B
2	90389715	90399320	9605	TRAK2	best RefSeq	trafficking protein. kinesin binding 2
2	90531411	90625506	94095	ALS2CR11	best RefSeq	amyotrophic lateral sclerosis 2 (juvenile) chromosome region. candidate 11
2	90531411	90625506	94095	MPP4	protein	membrane protein. palmitoylated 4 (MAGUK p55 subfamily member 4)
2	90637034	90647574	10540	LOC784680	protein	MAGUK p55 subfamily member 4-like
2	90761354	90764655	3301	CDK15	protein	cyclin-dependent kinase 15
2	91090629	91092061	1432	LOC614993	best RefSeq	uncharacterized LOC614993
2	91415638	91428735	13097	BMPR2	mRNA	bone morphogenetic protein receptor. type II (serine/threonine kinase)
2	92493184	92520467	27283	CTLA4	best RefSeq	cytotoxic T-lymphocyte-associated protein 4
2	93411776	93414756	2980	PARD3B	mRNA	par-3 partitioning defective 3 homolog B (C. elegans)
2	94495613	94502771	7158	NRP2	best RefSeq	neuropilin 2
2	94862013	94869279	7266	LOC100847622	mRNA	uncharacterized LOC100847622
2	95807384	95813931	6547	KLF7	best RefSeq	Kruppel-like factor 7 (ubiquitous)
2	96283693	96298295	14602	CREB1	best RefSeq	cAMP responsive element binding protein 1
2	96399827	96437360	37533	CCNYL1	mRNA	cyclin Y-like 1
2	96530342	96585861	55519	PLEKHM3	best RefSeq	pleckstrin homology domain containing. family M. member 3
2	97003748	97020477	16729	PIKFYVE	best RefSeq	phosphoinositide kinase. FYVE finger containing
2	98114071	98133474	19403	UNC80	best RefSeq	unc-80 homolog (C. elegans)
2	98644503	98655518	11015	LANCL1	best RefSeq	LanC lantibiotic synthetase component C-like 1 (bacterial)
2	100533016	100539677	6661	ERBB4	mRNA	v-erb-a erythroblastic leukemia viral oncogene homolog 4 (avian)
2	101855979	101860421	4442	SPAG16	protein	sperm associated antigen 16
2	103113956	103123203	9247	VWC2L	best RefSeq	von Willebrand factor C domain containing protein 2-like
2	103515955	103520297	4342	ABCA12	mRNA	ATP-binding cassette. sub-family A (ABC1). member 12
2	103900241	103912217	11976	FN1	best RefSeq	fibronectin 1
2	104646371	104658429	12058	TMEM169	best RefSeq	transmembrane protein 169
2	104646371	104658429	12058	XRCC5	best RefSeq	X-ray repair complementing defective repair in Chinese hamster cells 5 (double-strand-break rejoining)
2	105146680	105161821	15141	SMARCAL1	best RefSeq	SWI/SNF related. matrix associated. actin dependent regulator of chromatin. subfamily a-like 1
2	105186113	105202560	16447	RPL37A	best RefSeq	ribosomal protein L37a
2	105359849	105362819	2970	IGFBP2	best RefSeq	insulin-like growth factor binding protein 2. 36kDa
2	107067411	107163238	95827	PNKD	best RefSeq	paroxysmal nonkinesigenic dyskinesia
2	107067411	107163238	95827	VIL1	best RefSeq	villin 1
2	107200620	107246975	46355	USP37	mRNA	ubiquitin specific peptidase 37
2	107260741	107269379	8638	RQCD1	best RefSeq	RCD1 required for cell differentiation1 homolog (S. pombe)
2	107277176	107300777	23601	PLCD4	best RefSeq	phospholipase C. delta 4
2	107514217	107516288	2071	PRKAG3	best RefSeq	protein kinase. AMP-activated. gamma 3 non-catalytic subunit
2	107821620	107882342	60722	NHEJ1	best RefSeq	nonhomologous end-joining factor 1
2	107821620	107882342	60722	ZFAND2B	best RefSeq	zinc finger. AN1-type domain 2B
2	107912952	107988091	75139	GLB1L	best RefSeq	galactosidase. beta 1-like
2	111155237	111172248	17011	PAX3	best RefSeq	paired box 3
2	111297907	111388957	91050	LOC100337041	mRNA	sphingosine-1-phosphate phosphatase 2-like
2	111581612	111602814	21202	MOGAT1	best RefSeq	monoacylglycerol O-acyltransferase 1
2	111782025	111823384	41359	ACSL3	best RefSeq	acyl-CoA synthetase long-chain family member 3
2	112799557	112803929	4372	WDFY1	best RefSeq	WD repeat and FYVE domain containing 1
2	112871289	112878546	7257	SERPINE2	best RefSeq	serpin peptidase inhibitor. clade E (nexin. plasminogen activator inhibitor type 1). member 2
2	113379269	113419747	40478	CUL3	best RefSeq	cullin 3
2	113758696	113783856	25160	DOCK10	best RefSeq	dedicator of cytokinesis 10
2	114531113	114540244	9131	NYAP2	mRNA	neuronal tyrosine-phosphorylated phosphoinositide-3-kinase adaptor 2
2	115916721	115935109	18388	RHBDD1	best RefSeq	rhomboid domain containing 1
2	116834754	116838454	3700	WDR69	best RefSeq	WD repeat domain 69
2	116896028	116906121	10093	SPHKAP	mRNA	SPHK1 interactor. AKAP domain containing
2	117848379	117851998	3619	PID1	best RefSeq	phosphotyrosine interaction domain containing 1
2	118232804	118235486	2682	DNER	mRNA	delta/notch-like EGF repeat containing
2	118625622	118645361	19739	TRIP12	best RefSeq	thyroid hormone receptor interactor 12
2	119686969	119698488	11519	PSMD1	best RefSeq	proteasome (prosome. macropain) 26S subunit. non-ATPase. 1
2	119876166	119927123	50957	ARMC9	best RefSeq	armadillo repeat containing 9
2	120319552	120327144	7592	COPS7B	best RefSeq	COP9 constitutive photomorphogenic homolog subunit 7B (Arabidopsis)
2	120741072	120759505	18433	DIS3L2	best RefSeq	DIS3 mitotic control homolog (S. cerevisiae)-like 2
2	121002890	121011979	9089	EIF4E2	best RefSeq	eukaryotic translation initiation factor 4E family member 2
2	121441551	121501357	59806	ADC	best RefSeq	arginine decarboxylase
2	121441551	121501357	59806	AK2	best RefSeq	adenylate kinase 2
2	121597160	121605960	8800	TMEM54	best RefSeq	transmembrane protein 54
2	121771571	121778674	7103	LOC100138077	protein	60S ribosomal protein L6-like
2	121944847	121951598	6751	ZBTB8B	mRNA	zinc finger and BTB domain containing 8B
2	121992956	122021107	28151	BSDC1	best RefSeq	BSD domain containing 1
2	122025791	122031462	5671	TSSK3	best RefSeq	testis-specific serine kinase 3
2	122145955	122149259	3304	DCDC2B	best RefSeq	doublecortin domain containing 2B
2	122145955	122149259	3304	IQCC	best RefSeq	IQ motif containing C
2	122199650	122205970	6320	TMEM39B	best RefSeq	transmembrane protein 39B
2	122274108	122294141	20033	LOC788564	protein	protein FAM101B-like
2	123080466	123103934	23468	PUM1	best RefSeq	pumilio homolog 1 (Drosophila)
2	125302059	125314891	12832	YTHDF2	best RefSeq	YTH domain family. member 2
2	125366338	125375690	9352	GMEB1	best RefSeq	glucocorticoid modulatory element binding protein 1
2	125489097	125526135	37038	PHACTR4	best RefSeq	phosphatase and actin regulator 4
2	126008290	126011419	3129	SMPDL3B	best RefSeq	sphingomyelin phosphodiesterase. acid-like 3B
2	126021091	126031528	10437	RPA2	best RefSeq	replication protein A2. 32kDa
2	126050005	126057791	7786	C2H1orf38	mRNA	chromosome 2 open reading frame. human C1orf38
2	126491708	126503532	11824	CD164L2	best RefSeq	CD164 sialomucin-like 2
2	126491708	126503532	11824	LOC782648	protein	ficolin-3-like
2	127361853	127372066	10213	AIM1L	best RefSeq	absent in melanoma 1-like
2	127361853	127372066	10213	ZNF683	mRNA	zinc finger protein 683
2	130851132	130865106	13974	EPHA8	protein	EPH receptor A8
2	132401099	132433976	32877	EIF4G3	mRNA	eukaryotic translation initiation factor 4 gamma. 3
2	134596020	134611057	15037	PAX7	mRNA	paired box 7
2	134872324	134886970	14646	IGSF21	mRNA	immunoglobin superfamily. member 21
2	135638364	135641216	2852	ARHGEF10L	best RefSeq	Rho guanine nucleotide exchange factor (GEF) 10-like
2	135815660	135837632	21972	PADI6	protein	peptidyl arginine deiminase. type VI
2	135958888	135962794	3906	PADI1	best RefSeq	peptidyl arginine deiminase. type I
2	136218428	136222968	4540	CROCC	mRNA	ciliary rootlet coiled-coil. rootletin
3	262653	264857	2204	TBX19	best RefSeq	T-box 19
3	481158	498682	17524	GPR161	best RefSeq	G protein-coupled receptor 161
3	944575	949477	4902	MPZL1	best RefSeq	myelin protein zero-like 1
3	3071606	3073665	2059	UCK2	best RefSeq	uridine-cytidine kinase 2
3	3792165	3794344	2179	LMX1A	best RefSeq	LIM homeobox transcription factor 1. alpha
3	4325079	4327119	2040	PBX1	best RefSeq	pre-B-cell leukemia homeobox 1
3	6052450	6087017	34567	NUF2	best RefSeq	NUF2. NDC80 kinetochore complex component. homolog (S. cerevisiae)
3	6639510	6665861	26351	HSD17B7	best RefSeq	hydroxysteroid (17-beta) dehydrogenase 7
3	7107820	7115668	7848	C3H1orf226	best RefSeq	chromosome 3 open reading frame. human C1orf226
3	7183362	7184922	1560	NOS1AP	best RefSeq	nitric oxide synthase 1 (neuronal) adaptor protein
3	7548967	7565674	16707	OLFML2B	best RefSeq	olfactomedin-like 2B
3	7831732	7837319	5587	ATF6	mRNA	activating transcription factor 6
3	8346751	8350562	3811	PPOX	best RefSeq	protoporphyrinogen oxidase
3	8346751	8350562	3811	USP21	best RefSeq	ubiquitin specific peptidase 21
3	8359176	8361762	2586	UFC1	best RefSeq	ubiquitin-fold modifier conjugating enzyme 1
3	8778845	8828101	49256	CD244	best RefSeq	CD244 molecule. natural killer cell receptor 2B4
3	8927055	8939531	12476	PIFO	best RefSeq	chromosome 3 open reading frame. human C1orf88-like
3	8971638	9025071	53433	CD48	best RefSeq	CD48 molecule
3	8971638	9025071	53433	SLAMF7	best RefSeq	SLAM family member 7
3	9173735	9205782	32047	CD84	mRNA	CD84 molecule
3	9173735	9205782	32047	LOC100847332	protein	40S ribosomal protein S29-like
3	9434640	9511175	76535	COPA	best RefSeq	coatomer protein complex. subunit alpha
3	11828905	11917054	88149	LOC785175	protein	T-cell surface glycoprotein CD1b-2-like
3	12970088	12982151	12063	LOC100849046	mRNA	SLAM family member 9-like
3	14698537	14717059	18522	LMNA	best RefSeq	lamin A/C
3	14823775	14829076	5301	LOC783721	mRNA	uncharacterized LOC783721
3	14935287	14939616	4329	SYT11	best RefSeq	synaptotagmin XI
3	15018684	15041473	22789	GON4L	best RefSeq	gon-4-like (C. elegans)
3	15087700	15119086	31386	DAP3	best RefSeq	death associated protein 3
3	15150577	15194055	43478	ASH1L	best RefSeq	ash1 (absent. small. or homeotic)-like (Drosophila)
3	15588736	15605965	17229	DCST1	best RefSeq	DC-STAMP domain containing 1
3	15588736	15605965	17229	EFNA4	best RefSeq	ephrin-A4
3	15874035	15899011	24976	KCNN3	mRNA	potassium intermediate/small conductance calcium-activated channel. subfamily N. member 3
3	16474692	16488216	13524	NUP210L	mRNA	nucleoporin 210kDa-like
3	16557950	16599591	41641	DENND4B	mRNA	DENN/MADD domain containing 4B
3	16836918	16866495	29577	S100A16	best RefSeq	S100 calcium binding protein A16
3	19193451	19199125	5674	SNX27	best RefSeq	sorting nexin family member 27
3	19214708	19233992	19284	LOC100848992	mRNA	uncharacterized LOC100848992
3	19239936	19304825	64889	CGN	best RefSeq	cingulin
3	19239936	19304825	64889	TUFT1	best RefSeq	tuftelin 1
3	19833347	19841900	8553	CERS2	best RefSeq	LAG1 homolog. ceramide synthase 2
3	19846036	19867622	21586	SETDB1	best RefSeq	SET domain. bifurcated 1
3	20190068	20212956	22888	ADAMTSL4	best RefSeq	ADAMTS-like 4
3	20225421	20241357	15936	TARS2	best RefSeq	threonyl-tRNA synthetase 2. mitochondrial (putative)
3	20657546	20667722	10176	OTUD7B	best RefSeq	OTU domain containing 7B
3	20732837	20748071	15234	SV2A	best RefSeq	synaptic vesicle glycoprotein 2A
3	20847164	20851197	4033	FCGR1A	best RefSeq	Fc fragment of IgG. high affinity Ia. receptor (CD64)
3	22344589	22389436	44847	LOC618307	protein	Histone H3-like centromeric protein A-like
3	22439044	22506603	67559	CHD1L	best RefSeq	chromodomain helicase DNA binding protein 1-like
3	23325010	23338546	13536	NOTCH2	mRNA	notch 2
3	23630472	23647478	17006	HMGCS2	best RefSeq	3-hydroxy-3-methylglutaryl-CoA synthase 2 (mitochondrial)
3	24143216	24148318	5102	WARS2	best RefSeq	tryptophanyl tRNA synthetase 2. mitochondrial
3	25404593	25410443	5850	GDAP2	best RefSeq	ganglioside induced differentiation associated protein 2
3	25892190	25920151	27961	MAN1A2	best RefSeq	mannosidase. alpha. class 1A. member 2
3	26176710	26179728	3018	VTCN1	mRNA	V-set domain containing T cell activation inhibitor 1
3	27409088	27423319	14231	SLC22A15	best RefSeq	solute carrier family 22. member 15
3	28355220	28386893	31673	LOC100847625	mRNA	uncharacterized LOC100847625
3	28355220	28386893	31673	TSPAN2	best RefSeq	tetraspanin 2
3	28808255	28845521	37266	DENND2C	best RefSeq	DENN/MADD domain containing 2C
3	28945500	28965715	20215	TRIM33	best RefSeq	tripartite motif containing 33
3	29337117	29347875	10758	SYT6	mRNA	synaptotagmin VI
3	31710981	31722942	11961	FAM212B	best RefSeq	chromosome 3 open reading frame. human C1orf183
3	31946734	31951067	4333	ADORA3	best RefSeq	adenosine A3 receptor
3	32073401	32074658	1257	LOC100140966	protein	gastricsin-like
3	33520225	33563894	43669	AHCYL1	best RefSeq	adenosylhomocysteinase-like 1
3	33975389	33991324	15935	GNAI3	best RefSeq	guanine nucleotide binding protein (G protein). alpha inhibiting activity polypeptide 3
3	34032468	34044084	11616	CYB561D1	best RefSeq	cytochrome b-561 domain containing 1
3	34190178	34205403	15225	SORT1	mRNA	sortilin 1
3	34448611	34467061	18450	WDR47	mRNA	WD repeat domain 47
3	39893324	39912761	19437	AMY2A	mRNA	amylase. alpha 2A (pancreatic)
3	39940075	39949102	9027	AMY2B	best RefSeq	amylase. alpha 2A (pancreatic)
3	40562790	40584261	21471	COL11A1	best RefSeq	collagen. type XI. alpha 1
3	41566030	41570984	4954	OLFM3	best RefSeq	olfactomedin 3
3	42494609	42500833	6224	SLC30A7	best RefSeq	solute carrier family 30 (zinc transporter). member 7
3	42968026	42969620	1594	CDC14A	mRNA	CDC14 cell division cycle 14 homolog A (S. cerevisiae)
3	43376774	43380661	3887	HIAT1	best RefSeq	hippocampus abundant transcript 1
3	43409955	43449962	40007	SLC35A3	best RefSeq	solute carrier family 35 (UDP-N-acetylglucosamine (UDP-GlcNAc) transporter). member A3
3	43482911	43508639	25728	AGL	best RefSeq	amylo-alpha-1. 6-glucosidase. 4-alpha-glucanotransferase
3	44048816	44053212	4396	LOC100848742	mRNA	uncharacterized LOC100848742
3	44075411	44083364	7953	LOC513388	mRNA	lipid phosphate phosphatase-related protein type 4-like
3	44423079	44432426	9347	LOC100848786	mRNA	lipid phosphate phosphatase-related protein type 5-like
3	45597688	45613747	16059	DPYD	best RefSeq	dihydropyrimidine dehydrogenase
3	48624322	48633649	9327	ALG14	best RefSeq	asparagine-linked glycosylation 14 homolog (S. cerevisiae)
3	48843387	48855077	11690	SLC44A3	best RefSeq	solute carrier family 44. member 3
3	49182704	49201844	19140	ABCD3	best RefSeq	ATP-binding cassette. sub-family D (ALD). member 3
3	49379052	49449816	70764	ARHGAP29	best RefSeq	Rho GTPase activating protein 29
3	49590891	49594343	3452	ABCA4	best RefSeq	ATP-binding cassette. sub-family A (ABC1). member 4
3	49764767	49770509	5742	DNTTIP2	best RefSeq	deoxynucleotidyltransferase. terminal. interacting protein 2
3	49847780	49871637	23857	BCAR3	best RefSeq	breast cancer anti-estrogen resistance 3
3	50209240	50243460	34220	DR1	best RefSeq	down-regulator of transcription 1. TBP-binding (negative cofactor 2)
3	50766816	50783733	16917	FAM69A	best RefSeq	family with sequence similarity 69. member A
3	51149609	51248664	99055	RPAP2	best RefSeq	RNA polymerase II associated protein 2
3	51377697	51390221	12524	LOC100848965	mRNA	uncharacterized LOC100848965
3	51506405	51511293	4888	EPHX4	best RefSeq	epoxide hydrolase 4
3	53371979	53384563	12584	ZNF326	best RefSeq	zinc finger protein 326
3	53452732	53483329	30597	LRRC8D	best RefSeq	leucine rich repeat containing 8 family. member D
3	53782275	53827444	45169	LRRC8C	best RefSeq	leucine rich repeat containing 8 family. member C
3	53854541	53861365	6824	LRRC8B	mRNA	leucine rich repeat containing 8 family. member B
3	54032224	54208967	176743	GBP7	mRNA	guanylate binding protein 7
3	55083362	55098345	14983	CCBL2	best RefSeq	cysteine conjugate-beta lyase 2
3	55259920	55280381	20461	PKN2	best RefSeq	protein kinase N2
3	55525405	55533086	7681	LOC100847297	mRNA	uncharacterized LOC100847297
3	56841878	56854355	12477	LMO4	best RefSeq	LIM domain only 4
3	56841878	56854355	12477	LOC100295707	protein	uncharacterized LOC100295707
3	57107754	57141827	34073	HS2ST1	protein	heparan sulfate 2-O-sulfotransferase 1
3	57829130	57848012	18882	ODF2L	best RefSeq	outer dense fiber of sperm tails 2-like
3	58565437	58574092	8655	ZNHIT6	mRNA	zinc finger. HIT-type containing 6
3	60085942	60108292	22350	PRKACB	best RefSeq	protein kinase. cAMP-dependent. catalytic. beta
3	60426148	60428363	2215	TTLL7	best RefSeq	tubulin tyrosine ligase-like family. member 7
3	62615411	62646056	30645	LPHN2	best RefSeq	latrophilin 2
3	65144753	65158813	14060	LOC100295916	protein	CDGSH iron-sulfur domain-containing protein 3. mitochondrial-like
3	65996470	65998471	2001	ELTD1	best RefSeq	EGF. latrophilin and seven transmembrane domain containing 1
3	66742381	66749399	7018	LOC781576	mRNA	mCG1723-like
3	66796809	66800047	3238	GIPC2	best RefSeq	GIPC PDZ domain containing family. member 2
3	67058218	67111332	53114	FAM73A	mRNA	family with sequence similarity 73. member A
3	67149886	67156816	6930	USP33	best RefSeq	ubiquitin specific peptidase 33
3	67868894	67884386	15492	ST6GALNAC5	best RefSeq	ST6 (alpha-N-acetyl-neuraminyl-2.3-beta-galactosyl-1.3)-N-acetylgalactosaminide alpha-2.6-sialyltransferase 5
3	69252656	69282327	29671	MSH4	best RefSeq	mutS homolog 4 (E. coli)
3	69776176	69785571	9395	SLC44A5	mRNA	solute carrier family 44. member 5
3	73093220	73112653	19433	NEGR1	best RefSeq	neuronal growth regulator 1
3	75485433	75513337	27904	LRRC7	best RefSeq	leucine rich repeat containing 7
3	77510500	77539750	29250	WLS	best RefSeq	wntless homolog (Drosophila)
3	78542192	78547252	5060	C3H1orf141	best RefSeq	chromosome 3 open reading frame. human C1orf141
3	78773120	78848083	74963	WDR78	protein	WD repeat domain 78
3	78960984	78966370	5386	SGIP1	mRNA	SH3-domain GRB2-like (endophilin) interacting protein 1
3	79323239	79333651	10412	PDE4B	best RefSeq	phosphodiesterase 4B. cAMP-specific
3	79858471	79864876	6405	MGC137454	best RefSeq	uncharacterized protein MGC137454
3	80957848	80983616	25768	RAVER2	mRNA	ribonucleoprotein. PTB-binding 2
3	81233430	81243948	10518	CACHD1	mRNA	cache domain containing 1
3	83337547	83340455	2908	ATG4C	best RefSeq	ATG4 autophagy related 4 homolog C (S. cerevisiae)
3	83823703	83859815	36112	KANK4	mRNA	KN motif and ankyrin repeat domains 4
3	84030343	84035441	5098	LOC100190915	best RefSeq	uncharacterized LOC100190915
3	84339862	84345909	6047	INADL	best RefSeq	InaD-like (Drosophila)
3	84821372	84824640	3268	NFIA	best RefSeq	nuclear factor I/A
3	86402171	86412945	10774	LOC530929	mRNA	cytochrome P450. family 2. subfamily J
3	86655965	86685192	29227	HOOK1	best RefSeq	hook homolog 1 (Drosophila)
3	87124696	87130307	5611	FGGY	best RefSeq	FGGY carbohydrate kinase domain containing
3	88217264	88257176	39912	LOC100847306	mRNA	uncharacterized LOC100847306
3	89281678	89304438	22760	LOC100847389	protein	40S ribosomal protein S6-like
3	89562448	89566693	4245	DAB1	mRNA	disabled homolog 1 (Drosophila)
3	89977231	89982269	5038	C3H1orf168	mRNA	chromosome 3 open reading frame. human C1orf168
3	92024587	92082212	57625	C3H1orf177	protein	chromosome 3 open reading frame. human C1orf177
3	92024587	92082212	57625	TTC22	best RefSeq	tetratricopeptide repeat domain 22
3	92118481	92162169	43688	HEATR8	best RefSeq	HEAT repeat containing 8
3	92118481	92162169	43688	TTC4	best RefSeq	tetratricopeptide repeat domain 4
3	92192894	92221166	28272	LOC538670	protein	uncharacterized LOC538670
3	92291584	92308171	16587	ACOT11	best RefSeq	acyl-CoA thioesterase 11
3	92643370	92648684	5314	CDCP2	protein	CUB domain containing protein 2
3	92945963	92983189	37226	TMEM48	mRNA	transmembrane protein 48
3	92945963	92983189	37226	YIPF1	best RefSeq	Yip1 domain family. member 1
3	93047215	93061237	14022	GLIS1	mRNA	GLIS family zinc finger 1
3	94173017	94179137	6120	ZYG11B	best RefSeq	zyg-11 homolog B (C. elegans)
3	94232124	94293419	61295	FAM159A	mRNA	family with sequence similarity 159. member A
3	94232124	94293419	61295	SELRC1	mRNA	Sel1 repeat containing 1
3	94377482	94416488	39006	ZCCHC11	best RefSeq	zinc finger. CCHC domain containing 11
3	94503221	94524442	21221	PRPF38A	best RefSeq	PRP38 pre-mRNA processing factor 38 (yeast) domain containing A
3	95110286	95138078	27792	NRD1	best RefSeq	nardilysin (N-arginine dibasic convertase)
3	95110286	95138078	27792	OSBPL9	best RefSeq	oxysterol binding protein-like 9
3	95370179	95392999	22820	EPS15	best RefSeq	epidermal growth factor receptor pathway substrate 15
3	95535494	95544860	9366	TTC39A	mRNA	tetratricopeptide repeat domain 39A
3	96169091	96213357	44266	FAF1	best RefSeq	Fas (TNFRSF6) associated factor 1
3	96451974	96477506	25532	DMRTA2	best RefSeq	DMRT-like family A2
3	96741045	96744023	2978	ELAVL4	best RefSeq	ELAV (embryonic lethal. abnormal vision. Drosophila)-like 4 (Hu antigen D)
3	97082917	97102205	19288	AGBL4	mRNA	ATP/GTP binding protein-like 4
3	99032680	99039382	6702	LOC787081	mRNA	UPF0632 protein A
3	100462735	100472461	9726	POMGNT1	best RefSeq	protein O-linked mannose beta1.2-N-acetylglucosaminyltransferase
3	100479016	100481917	2901	C3H1orf190	protein	chromosome 3 open reading frame. human C1orf190
3	102209519	102220655	11136	RNF220	best RefSeq	ring finger protein 220
3	102317638	102321273	3635	ERI3	best RefSeq	ERI1 exoribonuclease family member 3
3	102634753	102684656	49903	IPO13	best RefSeq	importin 13
3	102634753	102684656	49903	SLC6A9	best RefSeq	solute carrier family 6 (neurotransmitter transporter. glycine). member 9
3	102863152	102873212	10060	ST3GAL3	best RefSeq	ST3 beta-galactoside alpha-2.3-sialyltransferase 3
3	103433532	103440723	7191	FAM183A	best RefSeq	family with sequence similarity 183. member A
3	104280985	104290587	9602	LOC100847868	mRNA	coiled-coil domain-containing protein 30-like
3	104519638	104539749	20111	FOXJ3	mRNA	forkhead box J3
3	105241057	105245780	4723	HIVEP3	mRNA	human immunodeficiency virus type I enhancer binding protein 3
3	105431949	105442628	10679	LOC100847906	mRNA	forkhead box protein O6-like
3	105790854	105803304	12450	CTPS	best RefSeq	CTP synthase
3	106279261	106293026	13765	LOC100139424	protein	zinc finger protein 643-like
3	106395942	106406137	10195	COL9A2	mRNA	collagen. type IX. alpha 2
3	106495093	106496713	1620	RLF	best RefSeq	rearranged L-myc fusion
3	108539526	108558002	18476	UTP11L	best RefSeq	UTP11-like. U3 small nucleolar ribonucleoprotein. (yeast)
3	108793975	108812178	18203	CDCA8	best RefSeq	cell division cycle associated 8
3	109423861	109439243	15382	GRIK3	best RefSeq	glutamate receptor. ionotropic. kainate 3
3	109778913	109786040	7127	LOC100300552	protein	uncharacterized LOC100300552
3	110053220	110057159	3939	OSCP1	best RefSeq	organic solute carrier partner 1
3	112291531	112297491	5960	CSMD2	mRNA	CUB and Sushi multiple domains 2
3	113502343	113517020	14677	INPP5D	best RefSeq	inositol polyphosphate-5-phosphatase. 145kDa
3	117431264	117436289	5025	COL6A3	mRNA	collagen. type VI. alpha 3
3	117855452	117877376	21924	LRRFIP1	best RefSeq	leucine rich repeat (in FLII) interacting protein 1
3	118119003	118135960	16957	ILKAP	best RefSeq	integrin-linked kinase-associated serine/threonine phosphatase
3	118119003	118135960	16957	KLHL30	mRNA	kelch-like 30 (Drosophila)
3	118355815	118360099	4284	ASB1	best RefSeq	ankyrin repeat and SOCS box containing 1
3	119459824	119464989	5165	CSF2RA	mRNA	colony stimulating factor 2 receptor. alpha. low-affinity (granulocyte-macrophage)
3	119676536	119679686	3150	NDUFA10	best RefSeq	NADH dehydrogenase (ubiquinone) 1 alpha subcomplex. 10. 42kDa
4	5290997	5303605	12608	DDC	best RefSeq	dopa decarboxylase (aromatic L-amino acid decarboxylase)
4	7870863	7886261	15398	CDK14	best RefSeq	cyclin-dependent kinase 14
4	9122275	9181924	59649	AKAP9	mRNA	A kinase (PRKA) anchor protein (yotiao) 9
4	9615916	9624516	8600	GATAD1	best RefSeq	GATA zinc finger domain containing 1
4	10644723	10647561	2838	CALCR	best RefSeq	calcitonin receptor
4	11859603	11872646	13043	SGCE	best RefSeq	sarcoglycan. epsilon
4	12112995	12133909	20914	PPP1R9A	best RefSeq	protein phosphatase 1. regulatory subunit 9A
4	12421524	12434247	12723	PON1	best RefSeq	paraoxonase 1
4	12637208	12640621	3413	ASB4	best RefSeq	ankyrin repeat and SOCS box containing 4
4	12751509	12756065	4556	PDK4	best RefSeq	pyruvate dehydrogenase kinase. isozyme 4
4	13103495	13114305	10810	DYNC1I1	best RefSeq	dynein. cytoplasmic 1. intermediate chain 1
4	13423491	13425544	2053	SLC25A13	mRNA	solute carrier family 25. member 13 (citrin)
4	13921372	13962721	41349	SHFM1	best RefSeq	split hand/foot malformation (ectrodactyly) type 1
4	14296972	14320082	23110	LOC100139363	protein	protein transport protein Sec24A-like
4	14379418	14382671	3253	ACN9	best RefSeq	ACN9 homolog (S. cerevisiae)
4	15044670	15047758	3088	ASNS	best RefSeq	asparagine synthetase (glutamine-hydrolyzing)
4	17193217	17208288	15071	ICA1	best RefSeq	islet cell autoantigen 1. 69kDa
4	17745203	17751509	6306	NXPH1	best RefSeq	neurexophilin 1
4	22576461	22588568	12107	DGKB	best RefSeq	diacylglycerol kinase. beta 90kDa
4	24693886	24698720	4834	ISPD	mRNA	isoprenoid synthase domain containing
4	29048886	29106557	57671	LOC100138363	protein	60S ribosomal protein L6-like
4	29502265	29525034	22769	ABCB5	mRNA	ATP-binding cassette. sub-family B (MDR/TAP). member 5
4	31759057	31778081	19024	FAM126A	mRNA	family with sequence similarity 126. member A
4	33530158	33536682	6524	KIAA1324L	best RefSeq	KIAA1324-like ortholog
4	33772499	33774998	2499	GRM3	best RefSeq	glutamate receptor. metabotropic 3
4	36664338	36694526	30188	SEMA3A	mRNA	sema domain. immunoglobulin domain (Ig). short basic domain. secreted. (semaphorin) 3A
4	37859463	37895036	35573	LOC517284	mRNA	protein piccolo-like
4	38441053	38446181	5128	CACNA2D1	best RefSeq	calcium channel. voltage-dependent. alpha 2/delta subunit 1
4	42880303	42957966	77663	MAGI2	mRNA	membrane associated guanylate kinase. WW and PDZ domain containing 2
4	43850898	43888876	37978	PTPN12	best RefSeq	protein tyrosine phosphatase. non-receptor type 12
4	44122340	44137339	14999	PION	best RefSeq	pigeon homolog (Drosophila)
4	44292023	44294037	2014	FAM185A	mRNA	family with sequence similarity 185. member A
4	44505761	44516290	10529	LRRC17	best RefSeq	leucine rich repeat containing 17
4	44637452	44651388	13936	ARMC10	best RefSeq	armadillo repeat containing 10
4	44918091	44979058	60967	RELN	best RefSeq	reelin
4	45620113	45627284	7171	ORC5	best RefSeq	origin recognition complex. subunit 5
4	45966492	45967666	1174	LHFPL3	best RefSeq	lipoma HMGIC fusion partner-like 3
4	46526535	46715395	188860	MLL5	best RefSeq	myeloid/lymphoid or mixed-lineage leukemia 5 (trithorax homolog. Drosophila)
4	46752927	46762406	9479	LOC785937	protein	protein slowmo homolog 2-like
4	46882216	46902229	20013	PUS7	best RefSeq	pseudouridylate synthase 7 homolog (S. cerevisiae)
4	46904758	46932458	27700	RINT1	best RefSeq	RAD50 interactor 1
4	47215713	47225718	10005	ATXN7L1	best RefSeq	ataxin 7-like 1
4	47420251	47423947	3696	SYPL1	best RefSeq	synaptophysin-like 1
4	48479866	48507073	27207	PRKAR2B	best RefSeq	protein kinase. cAMP-dependent. regulatory. type II. beta
4	48512838	48577423	64585	COG5	mRNA	component of oligomeric golgi complex 5
4	50031614	50045030	13416	EPDR1	best RefSeq	ependymin related protein 1 (zebrafish)
4	51121292	51125474	4182	CFTR	best RefSeq	cystic fibrosis transmembrane conductance regulator (ATP-binding cassette sub-family C. member 7)
4	51641787	51705162	63375	ST7	best RefSeq	suppression of tumorigenicity 7
4	52180465	52186807	6342	CAV1	best RefSeq	caveolin 1. caveolae protein. 22kDa
4	52631596	52633807	2211	TFEC	best RefSeq	transcription factor EC
4	55851400	55867919	16519	LSMEM1	best RefSeq	leucine-rich single-pass membrane protein 1
4	56301974	56308795	6821	DOCK4	mRNA	dedicator of cytokinesis 4
4	57767758	57782857	15099	IMMP2L	best RefSeq	IMP2 inner mitochondrial membrane peptidase-like (S. cerevisiae)
4	61166833	61231371	64538	ANLN	mRNA	anillin. actin binding protein
4	61166833	61231371	64538	LOC100848433	mRNA	uncharacterized LOC100848433
4	61398061	61412055	13994	EEPD1	best RefSeq	endonuclease/exonuclease/phosphatase family domain containing 1
4	61611464	61617458	5994	"SEPT7	best RefSeq	septin 7
4	64514718	64540537	25819	LOC786199	protein	sodium/potassium-transporting ATPase subunit beta-3-like
4	64556657	64595301	38644	PDE1C	mRNA	phosphodiesterase 1C. calmodulin-dependent 70kDa
4	64796211	64803345	7134	LOC100847172	mRNA	uncharacterized LOC100847172
4	65975813	66012483	36670	FAM188B	best RefSeq	family with sequence similarity 188. member B
4	66053455	66068310	14855	CRHR2	best RefSeq	corticotropin releasing hormone receptor 2
4	66619641	66627479	7838	C4H7orf41	best RefSeq	chromosome 4 open reading frame. human C7orf41
4	68515289	68547406	32117	JAZF1	best RefSeq	JAZF zinc finger 1
4	71147116	71151682	4566	LOC617131	protein	uncharacterized LOC617131
4	71551399	71554948	3549	DFNA5	best RefSeq	deafness. autosomal dominant 5
4	72452353	72465848	13495	STK31	mRNA	serine/threonine kinase 31
4	72662132	72689204	27072	ADAM22	best RefSeq	ADAM metallopeptidase domain 22
4	72775870	72778007	2137	SRI	best RefSeq	sorcin
4	73305728	73330116	24388	ZNF804B	best RefSeq	zinc finger protein 804B
4	75145570	75148086	2516	HUS1	best RefSeq	HUS1 checkpoint homolog (S. pombe)
4	75486062	75493390	7328	TNS3	mRNA	tensin 3
4	76949198	76951684	2486	ADCY1	best RefSeq	adenylate cyclase 1 (brain)
4	77600809	77610464	9655	NUDCD3	best RefSeq	NudC domain containing 3
4	77750662	77778258	27596	CAMK2B	best RefSeq	calcium/calmodulin-dependent protein kinase II beta
4	77837882	77839843	1961	GCK	best RefSeq	glucokinase (hexokinase 4)
4	78051219	78054499	3280	COA1	best RefSeq	cytochrome C oxidase assembly factor 1 homolog (S. cerevisiae)
4	78277775	78358221	80446	HECW1	mRNA	HECT. C2 and WW domain containing E3 ubiquitin protein ligase 1
4	78371610	78400801	29191	HECW1	mRNA	HECT. C2 and WW domain containing E3 ubiquitin protein ligase 1
4	81808807	81822433	13626	LOC100297524	protein	40S ribosomal protein S26-like
4	81906577	81908218	1641	LOC783026	best RefSeq	proteasome (prosome. macropain) subunit. alpha type. 7 pseudogene
4	82202920	82210111	7191	POU6F2	best RefSeq	POU class 6 homeobox 2
4	85654158	85658530	4372	KCND2	best RefSeq	potassium voltage-gated channel. Shal-related subfamily. member 2
4	86212654	86218711	6057	ING3	best RefSeq	inhibitor of growth family. member 3
4	86331396	86340069	8673	CPED1	mRNA	cadherin-like and PC-esterase domain containing 1
4	86633325	86644090	10765	FAM3C	best RefSeq	family with sequence similarity 3. member C
4	87126786	87130415	3629	PTPRZ1	best RefSeq	protein tyrosine phosphatase. receptor-type. Z polypeptide 1
4	87843888	87866288	22400	CADPS2	best RefSeq	Ca++-dependent secretion activator 2
4	88778682	88832104	53422	WASL	best RefSeq	Wiskott-Aldrich syndrome-like
4	88964203	88973247	9044	LOC518161	protein	hyaluronidase-4-like
4	89879613	89886198	6585	POT1	mRNA	protection of telomeres 1 homolog (S. pombe)
4	90058564	90067584	9020	LOC783316	protein	developmentally-regulated GTP-binding protein 1-like
4	91817112	91835877	18765	GRM8	best RefSeq	glutamate receptor. metabotropic 8
4	92699228	92720618	21390	SND1	best RefSeq	staphylococcal nuclease and tudor domain containing 1
4	93686777	93742842	56065	TNPO3	best RefSeq	transportin 3
4	94942381	94949328	6947	CPA1	best RefSeq	carboxypeptidase A1 (pancreatic)
4	95422345	95444050	21705	LOC100848808	mRNA	uncharacterized LOC100848808
4	95807230	95815632	8402	MKLN1	best RefSeq	muskelin 1. intracellular mediator containing kelch motifs
4	96717600	96720912	3312	PLXNA4	best RefSeq	plexin A4
4	97345499	97349722	4223	CHCHD3	best RefSeq	coiled-coil-helix-coiled-coil-helix domain containing 3
4	97837589	97847928	10339	EXOC4	best RefSeq	exocyst complex component 4
4	99228493	99242444	13951	BPGM	best RefSeq	2.3-bisphosphoglycerate mutase
4	99466325	99505146	38821	CALD1	best RefSeq	caldesmon 1
4	99609456	99635737	26281	AGBL3	best RefSeq	ATP/GTP binding protein-like 3
4	100184546	100190153	5607	NUP205	best RefSeq	nucleoporin 205kDa
4	100553565	100555316	1751	MTPN	best RefSeq	myotrophin
4	102330844	102342067	11223	DGKI	mRNA	diacylglycerol kinase. iota
4	102413508	102419978	6470	CREB3L2	best RefSeq	cAMP responsive element binding protein 3-like 2
4	103686291	103734958	48667	LUC7L2	mRNA	LUC7-like 2 (S. cerevisiae)
4	103686291	103734958	48667	UBN2	best RefSeq	ubinuclein 2
4	105198659	105204914	6255	TMEM178B	protein	transmembrane protein 178B
4	105661207	105687948	26741	AGK	best RefSeq	acylglycerol kinase
4	105900261	105904240	3979	LOC787666	protein	taste receptor type 2 member 5-like
4	106282311	106288353	6042	LOC100296901	protein	maltase-glucoamylase. intestinal-like
4	106321167	106324506	3339	LOC519952	protein	dBH-like monooxygenase protein 2-like
4	106557233	106582739	25506	LOC100300510	mRNA	uncharacterized LOC100300510
4	107474605	107497528	22923	CASP2	best RefSeq	caspase 2. apoptosis-related cysteine peptidase
4	107500976	107540967	39991	CLCN1	best RefSeq	chloride channel 1. skeletal muscle
4	107845453	107847078	1625	FAM115A	best RefSeq	family with sequence similarity 115. member A
4	108449378	108470321	20943	ARHGEF5	mRNA	Rho guanine nucleotide exchange factor (GEF) 5
4	108637031	108653636	16605	TPK1	best RefSeq	thiamin pyrophosphokinase 1
4	111524565	111532996	8431	CNTNAP2	mRNA	contactin associated protein-like 2
4	112730019	112820388	90369	EZH2	best RefSeq	enhancer of zeste homolog 2 (Drosophila)
4	112974240	112982585	8345	LOC100336368	mRNA	uncharacterized LOC100336368
4	113415243	113465879	50636	SSPO	best RefSeq	SCO-spondin homolog (Bos taurus)
4	113512067	113521559	9492	ZNF862	best RefSeq	zinc finger protein 862
4	113551047	113554610	3563	LRRC61	best RefSeq	leucine rich repeat containing 61
4	114102478	114108383	5905	LOC528154	mRNA	GTPase IMAP family member 2-like
4	114151924	114168032	16108	LOC530077	mRNA	gTPase. IMAP family member 5-like
4	114995359	115004511	9152	PRKAG2	mRNA	protein kinase. AMP-activated. gamma 2 non-catalytic subunit
4	115277699	115283624	5925	GALNTL5	best RefSeq	UDP-N-acetyl-alpha-D-galactosamine:polypeptide N-acetylgalactosaminyltransferase-like 5
4	116884148	116907515	23367	DPP6	best RefSeq	dipeptidyl-peptidase 6
4	118156920	118179814	22894	RBM33	mRNA	RNA binding motif protein 33
4	119273757	119281609	7852	UBE3C	best RefSeq	ubiquitin protein ligase E3C
4	119643163	119649355	6192	PTPRN2	mRNA	protein tyrosine phosphatase. receptor type. N polypeptide 2
4	120152133	120160230	8097	NCAPG2	best RefSeq	non-SMC condensin II complex. subunit G2
5	1152296	1161779	9483	LGR5	best RefSeq	leucine-rich repeat containing G protein-coupled receptor 5
5	1372579	1375177	2598	RAB21	best RefSeq	RAB21. member RAS oncogene family
5	1572027	1578413	6386	LOC100336620	protein	tryptophan 5-hydroxylase 2-like
5	2090714	2146071	55357	TRHDE	mRNA	thyrotropin-releasing hormone degrading enzyme
5	4782296	4791990	9694	CAPS2	protein	calcyphosine 2
5	6268110	6278890	10780	CSRP2	best RefSeq	cysteine and glycine-rich protein 2
5	8978484	8980469	1985	SYT1	best RefSeq	synaptotagmin I
5	9352453	9393671	41218	PPP1R12A	best RefSeq	protein phosphatase 1. regulatory subunit 12A
5	11081533	11105141	23608	PPFIA2	mRNA	protein tyrosine phosphatase. receptor type. f polypeptide (PTPRF). interacting protein (liprin). alpha 2
5	12068892	12078389	9497	METTL25	mRNA	methyltransferase like 25
5	12572791	12597192	24401	TMTC2	mRNA	transmembrane and tetratricopeptide repeat containing 2
5	15780939	15815957	35018	MGAT4C	best RefSeq	mannosyl (alpha-1.3-)-glycoprotein beta-1.4-N-acetylglucosaminyltransferase. isozyme C (putative)
5	17185011	17207440	22429	LOC782748	protein	prostaglandin reductase 2-like
5	19625394	19631057	5663	ATP2B1	best RefSeq	ATPase. Ca++ transporting. plasma membrane 1
5	23148377	23170788	22411	LOC100848580	mRNA	uncharacterized LOC100848580
5	24192970	24212429	19459	PLXNC1	best RefSeq	plexin C1
5	24283294	24303341	20047	CCDC41	best RefSeq	coiled-coil domain containing 41
5	24382189	24401937	19748	LOC100848598	mRNA	uncharacterized LOC100848598
5	24471033	24493527	22494	TMCC3	best RefSeq	transmembrane and coiled-coil domain family 3
5	24894412	24923037	28625	NR2C1	best RefSeq	nuclear receptor subfamily 2. group C. member 1
5	24958089	25102148	144059	FGD6	mRNA	FYVE. RhoGEF and PH domain containing 6
5	24958089	25102148	144059	VEZT	mRNA	vezatin. adherens junctions transmembrane protein
5	25586121	25597342	11221	GLYCAM1	best RefSeq	glycosylation-dependent cell adhesion molecule 1
5	25787897	25804890	16993	ITGA5	best RefSeq	integrin. alpha 5 (fibronectin receptor. alpha polypeptide)
5	25787897	25804890	16993	ZNF385A	best RefSeq	zinc finger protein 385A
5	26181410	26207510	26100	HOXC8	mRNA	homeobox C8
5	26181410	26207510	26100	LOC100847795	mRNA	homeobox protein Hox-C10-like
5	26255186	26263552	8366	LOC100296281	protein	uncharacterized LOC100296281
5	26484533	26493173	8640	CALCOCO1	best RefSeq	calcium binding and coiled-coil domain 1
5	26561662	26652411	90749	ATF7	best RefSeq	activating transcription factor 7
5	26686903	26732628	45725	PRR13	best RefSeq	proline rich 13
5	26979584	26991198	11614	CSAD	mRNA	cysteine sulfinic acid decarboxylase
5	26979584	26991198	11614	ZNF740	best RefSeq	zinc finger protein 740
5	27081520	27180138	98618	TENC1	mRNA	tensin like C1 domain containing phosphatase (tensin 2)
5	27486548	27506860	20312	KRT71	best RefSeq	keratin 71
5	27833572	27845674	12102	KRT7	best RefSeq	keratin 7
5	28314816	28323810	8994	SCN8A	best RefSeq	sodium channel. voltage gated. type VIII. alpha subunit
5	28884966	28913873	28907	SLC11A2	best RefSeq	solute carrier family 11 (proton-coupled divalent metal ion transporters). member 2
5	29097627	29106901	9274	LOC510716	protein	solute carrier family 11 (proton-coupled divalent metal ion transporters). member 2-like
5	29972764	29999961	27197	ACCN2	best RefSeq	amiloride-sensitive cation channel 2. neuronal
5	29972764	29999961	27197	SMARCD1	best RefSeq	SWI/SNF related. matrix associated. actin dependent regulator of chromatin. subfamily d. member 1
5	30892866	31047716	154850	ARF3	best RefSeq	ADP-ribosylation factor 3
5	31447388	31449780	2392	LOC614370	protein	olfactory receptor. family 8. subfamily S. member 1-like
5	32251232	32263323	12091	OR10AD1	protein	olfactory receptor. family 10. subfamily AD. member 1
5	32293272	32322314	29042	PFKM	best RefSeq	phosphofructokinase. muscle
5	32406215	32419310	13095	SENP1	best RefSeq	SUMO1/sentrin specific peptidase 1
5	32767035	32784231	17196	RPAP3	mRNA	RNA polymerase II associated protein 3
5	33129305	33145055	15750	LOC100847670	mRNA	uncharacterized LOC100847670
5	33607601	33622365	14764	SLC38A4	best RefSeq	solute carrier family 38. member 4
5	35095402	35130856	35454	ANO6	mRNA	anoctamin 6
5	35158939	35178946	20007	LOC784769	protein	mitochondrial fission factor-like
5	35695534	35707311	11777	NELL2	best RefSeq	NEL-like 2 (chicken)
5	36451334	36482585	31251	TMEM117	best RefSeq	transmembrane protein 117
5	38483394	38522946	39552	PPHLN1	best RefSeq	periphilin 1
5	39608642	39655190	46548	PDZRN4	mRNA	PDZ domain containing ring finger 4
5	40445940	40642060	196120	MUC19	mRNA	mucin 19
5	40766865	40774835	7970	LRRK2	best RefSeq	leucine-rich repeat kinase 2
5	41611682	41641088	29406	LOC615558	protein	uncharacterized LOC615558
5	41973022	41979251	6229	KIF21A	best RefSeq	kinesin family member 21A
5	42986689	42995111	8422	PTPRR	best RefSeq	protein tyrosine phosphatase. receptor type. R
5	43440044	43490084	50040	CNOT2	best RefSeq	CCR4-NOT transcription complex. subunit 2
5	43785666	43795760	10094	MYRFL	best RefSeq	myelin regulatory factor-like
5	44007167	44023645	16478	BEST3	mRNA	bestrophin 3
5	45094275	45106731	12456	CPM	mRNA	carboxypeptidase M
5	45193246	45213897	20651	MDM2	best RefSeq	Mdm2. p53 E3 ubiquitin protein ligase homolog (mouse)
5	45237935	45253044	15109	SLC35E3	best RefSeq	solute carrier family 35. member E3
5	45267821	45283704	15883	NUP107	mRNA	nucleoporin 107kDa
5	45356833	45377693	20860	RAP1B	best RefSeq	RAP1B. member of RAS oncogene family
5	46311364	46331771	20407	DYRK2	mRNA	dual-specificity tyrosine-(Y)-phosphorylation regulated kinase 2
5	47253057	47271342	18285	LOC100337478	protein	glutamate receptor interacting protein 1-like
5	47756295	47802301	46006	IRAK3	best RefSeq	interleukin-1 receptor-associated kinase 3
5	48678291	48727320	49029	MSRB3	mRNA	methionine sulfoxide reductase B3
5	48804528	48927617	123089	LEMD3	best RefSeq	LEM domain containing 3
5	48804528	48927617	123089	WIF1	best RefSeq	WNT inhibitory factor 1
5	49276614	49284705	8091	GNS	best RefSeq	glucosamine (N-acetyl)-6-sulfatase
5	49678244	49692274	14030	C5H12orf56	mRNA	chromosome 5 open reading frame. human C12orf56
5	49837083	49842685	5602	SRGAP1	best RefSeq	SLIT-ROBO Rho GTPase activating protein 1
5	50151098	50194010	42912	TMEM5	best RefSeq	transmembrane protein 5
5	50958205	50964335	6130	PPM1H	best RefSeq	protein phosphatase. Mg2+/Mn2+ dependent. 1H
5	51240207	51271787	31580	MON2	mRNA	MON2 homolog (S. cerevisiae)
5	51462507	51531787	69280	USP15	mRNA	ubiquitin specific peptidase 15
5	51733833	51735508	1675	FAM19A2	mRNA	family with sequence similarity 19 (chemokine (C-C motif)-like). member A2
5	54138792	54187904	49112	SLC16A7	best RefSeq	solute carrier family 16. member 7 (monocarboxylic acid transporter 2)
5	55979990	55989100	9110	AVIL	best RefSeq	advillin
5	55979990	55989100	9110	CTDSP2	best RefSeq	CTD (carboxy-terminal domain. RNA polymerase II. polypeptide A) small phosphatase 2
5	56190154	56219472	29318	LOC100848636	mRNA	solute carrier family 26 member 10-like
5	56190154	56219472	29318	PIP4K2C	best RefSeq	phosphatidylinositol-5-phosphate 4-kinase. type II. gamma
5	56401654	56428891	27237	R3HDM2	best RefSeq	R3H domain containing 2
5	56509511	56538498	28987	NDUFA4L2	best RefSeq	NADH dehydrogenase (ubiquinone) 1 alpha subcomplex. 4-like 2
5	57018808	57030766	11958	HSD17B6	best RefSeq	hydroxysteroid (17-beta) dehydrogenase 6 homolog (mouse)
5	57841778	57862762	20984	RDH5	best RefSeq	retinol dehydrogenase 5 (11-cis/9-cis)
5	58533602	58566168	32566	LOC787474	protein	olfactory receptor 6C2-like
5	58770488	58782414	11926	LOC507560	protein	olfactory receptor. family 6. subfamily C. member 2-like
5	58770488	58782414	11926	LOC787689	protein	olfactory receptor 6C2-like
5	61311311	61414635	103324	C5H12orf63	mRNA	chromosome 5 open reading frame. human C12orf63
5	63528306	63540911	12605	ANKS1B	best RefSeq	ankyrin repeat and sterile alpha motif domain containing 1B
5	64565816	64568739	2923	SCYL2	best RefSeq	SCY1-like 2 (S. cerevisiae)
5	64843820	64856596	12776	GAS2L3	mRNA	growth arrest-specific 2 like 3
5	65091845	65115854	24009	ANO4	best RefSeq	anoctamin 4
5	65921319	65923186	1867	GNPTAB	best RefSeq	N-acetylglucosamine-1-phosphate transferase. alpha and beta subunits
5	67031023	67150092	119069	PAH	best RefSeq	phenylalanine hydroxylase
5	67610607	67623245	12638	STAB2	best RefSeq	stabilin 2
5	67800803	67802621	1818	NT5DC3	mRNA	5'-nucleotidase domain containing 3
5	67838120	67853464	15344	LOC505479	mRNA	tetratricopeptide repeat protein GNN-like
5	68513494	68538206	24712	CHST11	best RefSeq	carbohydrate (chondroitin 4) sulfotransferase 11
5	68862264	68887793	25529	ALDH1L2	best RefSeq	aldehyde dehydrogenase 1 family. member L2
5	69998919	70023659	24740	TCP11L2	best RefSeq	t-complex 11 (mouse)-like 2
5	70029273	70063663	34390	POLR3B	best RefSeq	polymerase (RNA) III (DNA directed) polypeptide B
5	71118813	71126338	7525	BTBD11	best RefSeq	BTB (POZ) domain containing 11
5	71505123	71519624	14501	SYN3	best RefSeq	synapsin III
5	71741315	71778981	37666	TIMP3	best RefSeq	TIMP metallopeptidase inhibitor 3
5	72077537	72081776	4239	MGC137014	best RefSeq	protein HP-20 homolog
5	72165678	72171181	5503	LARGE	best RefSeq	like-glycosyltransferase
5	73298290	73323453	25163	C17H12orf34	best RefSeq	chromosome 17 open reading frame. human C12orf34
5	73874012	73891192	17180	HMGXB4	best RefSeq	HMG box domain containing 4
5	73924850	73944969	20119	TOM1	best RefSeq	target of myb1 (chicken)
5	74109299	74113920	4621	RASD2	best RefSeq	RASD family. member 2
5	74244717	74323334	78617	RBFOX2	best RefSeq	RNA binding protein. fox-1 homolog (C. elegans) 2
5	75033818	75049100	15282	APOL3	best RefSeq	apolipoprotein L. 3
5	75033818	75049100	15282	LOC619179	protein	apolipoprotein L2-like
5	75244118	75313132	69014	EIF3D	best RefSeq	eukaryotic translation initiation factor 3. subunit D
5	75344375	75357501	13126	CACNG2	best RefSeq	calcium channel. voltage-dependent. gamma subunit 2
5	75653967	75672829	18862	NCF4	best RefSeq	neutrophil cytosolic factor 4. 40kDa
5	75730845	75733739	2894	CSF2RB	best RefSeq	colony stimulating factor 2 receptor. beta. low-affinity (granulocyte-macrophage)
5	76028838	76042581	13743	RAC2	best RefSeq	ras-related C3 botulinum toxin substrate 2 (rho family. small GTP binding protein Rac2)
5	76071168	76091862	20694	CYTH4	mRNA	cytohesin 4
5	76163974	76174458	10484	ELFN2	mRNA	extracellular leucine-rich repeat and fibronectin type III domain containing 2
5	76190148	76312441	122293	CARD10	mRNA	caspase recruitment domain family. member 10
5	76392366	76402067	9701	USP18	best RefSeq	ubiquitin specific peptidase 18
5	77371444	77569860	198416	DNM1L	best RefSeq	dynamin 1-like
5	77371444	77569860	198416	PKP2	best RefSeq	plakophilin 2
5	77994278	78001302	7024	BICD1	mRNA	bicaudal D homolog 1 (Drosophila)
5	78294019	78310989	16970	C5H12orf35	best RefSeq	chromosome 5 open reading frame. human C12orf35
5	78834090	78880012	45922	DENND5B	best RefSeq	DENN/MADD domain containing 5B
5	79289785	79295205	5420	IPO8	best RefSeq	importin 8
5	80184817	80204433	19616	TMTC1	best RefSeq	transmembrane and tetratricopeptide repeat containing 1
5	80545316	80553241	7925	OVCH1	protein	ovochymase 1
5	82513431	82519141	5710	MRPS35	best RefSeq	mitochondrial ribosomal protein S35
5	82528027	82542230	14203	PPFIBP1	mRNA	PTPRF interacting protein. binding protein 1 (liprin beta 1)
5	85533712	85539895	6183	BCAT1	best RefSeq	branched chain amino-acid transaminase 1. cytosolic
5	86626178	86639880	13702	SOX5	best RefSeq	SRY (sex determining region Y)-box 5
5	87976174	88028358	52184	ETNK1	mRNA	ethanolamine kinase 1
5	88110037	88118931	8894	C2CD5	best RefSeq	C2 calcium-dependent domain containing 5
5	89055742	89062115	6373	GYS2	best RefSeq	glycogen synthase 2 (liver)
5	89470273	89477492	7219	SLCO1C1	best RefSeq	solute carrier organic anion transporter family. member 1C1
5	89793252	89798062	4810	PDE3A	mRNA	phosphodiesterase 3A. cGMP-inhibited
5	91210108	91222162	12054	PLEKHA5	mRNA	pleckstrin homology domain containing. family A member 5
5	91930210	91945442	15232	PIK3C2G	best RefSeq	phosphoinositide-3-kinase. class 2. gamma polypeptide
5	93752891	93765857	12966	LMO3	best RefSeq	LIM domain only 3 (rhombotin-like 2)
5	94910358	94913073	2715	PTPRO	mRNA	protein tyrosine phosphatase. receptor type. O
5	95410443	95418983	8540	ERP27	best RefSeq	endoplasmic reticulum protein 27
5	95668000	95676189	8189	GUCY2C	best RefSeq	guanylate cyclase 2C (heat stable enterotoxin receptor)
5	95795263	95802786	7523	ATF7IP	best RefSeq	activating transcription factor 7 interacting protein
5	95795263	95802786	7523	PLBD1	best RefSeq	phospholipase B domain containing 1
5	96611834	96620375	8541	GRIN2B	best RefSeq	glutamate receptor. ionotropic. N-methyl D-aspartate 2B
5	97071315	97080980	9665	EMP1	mRNA	epithelial membrane protein 1
5	99410846	99415307	4461	STYK1	best RefSeq	serine/threonine/tyrosine kinase 1
5	99856283	99862433	6150	KLRJ1	best RefSeq	killer cell lectin-like receptor family J member 1
5	99885618	99897654	12036	LOC100296778	mRNA	killer cell lectin-like receptor subfamily K. member 1-like
5	101183556	101210356	26800	LOC506828	mRNA	alpha-2-macroglobulin-like
5	101183556	101210356	26800	OVOS2	best RefSeq	ovostatin 2
5	101434677	101441757	7080	M6PR	best RefSeq	mannose-6-phosphate receptor (cation dependent)
5	101449625	101501499	51874	A2ML1	best RefSeq	alpha-2-macroglobulin-like 1
5	102251119	102253697	2578	CD163	best RefSeq	CD163 molecule
5	102266399	102289985	23586	LOC100849040	mRNA	uncharacterized LOC100849040
5	102695158	102715027	19869	WC1-12	mRNA	WC1 isolate DV10
5	102746260	102770798	24538	LOC100335428	protein	antigen WC1.1-like
5	104181633	104187138	5505	CHD4	best RefSeq	chromodomain helicase DNA binding protein 4
5	104228271	104233341	5070	IFFO1	best RefSeq	intermediate filament family orphan 1
5	104604796	104613288	8492	VWF	best RefSeq	von Willebrand factor
5	104748121	104756260	8139	ANO2	mRNA	anoctamin 2
5	106978841	106981824	2983	TSPAN11	best RefSeq	tetraspanin 11
5	107198762	107200989	2227	TSPAN9	mRNA	tetraspanin 9
5	107302660	107314214	11554	TEAD4	mRNA	TEA domain family member 4
5	107537629	107565647	28018	IQSEC3	mRNA	IQ motif and Sec7 domain 3
5	107690473	107741042	50569	KDM5A	best RefSeq	lysine (K)-specific demethylase 5A
5	107690473	107741042	50569	SLC6A13	best RefSeq	solute carrier family 6 (neurotransmitter transporter. GABA). member 13
5	107767209	107803299	36090	CCDC77	best RefSeq	coiled-coil domain containing 77
5	108322116	108325816	3700	ERC1	best RefSeq	ELKS/RAB6-interacting/CAST family member 1
5	108945963	108974556	28593	CACNA1C	mRNA	calcium channel. voltage-dependent. L type. alpha 1C subunit
5	109735896	109739223	3327	MICAL3	mRNA	microtubule associated monoxygenase. calponin and LIM domain containing 3
5	109959638	109988642	29004	SH3BP1	mRNA	SH3-domain binding protein 1
5	110352758	110359741	6983	PICK1	best RefSeq	protein interacting with PRKCA 1
5	110395738	110403902	8164	BAIAP2L2	best RefSeq	BAI1-associated protein 2-like 2
5	110395738	110403902	8164	PLA2G6	mRNA	phospholipase A2. group VI (cytosolic. calcium-independent)
5	110682323	110727242	44919	DDX17	best RefSeq	DEAD (Asp-Glu-Ala-Asp) box polypeptide 17
5	110682323	110727242	44919	DMC1	best RefSeq	DMC1 dosage suppressor of mck1 homolog. meiosis-specific homologous recombination (yeast)
5	110886188	110896197	10009	SUN2	best RefSeq	Sad1 and UNC84 domain containing 2
5	111671783	111678462	6679	ENTHD1	best RefSeq	ENTH domain containing 1
5	112667913	112680555	12642	XPNPEP3	best RefSeq	X-prolyl aminopeptidase (aminopeptidase P) 3. putative
5	112937789	112999281	61492	RANGAP1	best RefSeq	Ran GTPase activating protein 1
5	112937789	112999281	61492	ZC3H7B	best RefSeq	zinc finger CCCH-type containing 7B
5	113282806	113309277	26471	MEI1	mRNA	meiosis inhibitor 1
5	113336466	113368219	31753	CCDC134	best RefSeq	coiled-coil domain containing 134
5	113415861	113454870	39009	CENPM	best RefSeq	centromere protein M
5	113415861	113454870	39009	SREBF2	best RefSeq	sterol regulatory element binding transcription factor 2
5	113512061	113537476	25415	WBP2NL	best RefSeq	WBP2 N-terminal like
5	113571589	113596837	25248	SMDT1	best RefSeq	single-pass membrane protein with aspartate-rich tail 1
5	114322046	114336670	14624	ARFGAP3	best RefSeq	ADP-ribosylation factor GTPase activating protein 3
5	114381137	114442731	61594	PACSIN2	best RefSeq	protein kinase C and casein kinase substrate in neurons 2
5	114488103	114506586	18483	TTLL1	best RefSeq	tubulin tyrosine ligase-like family. member 1
5	115094168	115098952	4784	SULT4A1	best RefSeq	sulfotransferase family 4A. member 1
5	116029750	116035879	6129	PRR5	best RefSeq	proline rich 5 (renal)
5	116836248	116844652	8404	ATXN10	best RefSeq	ataxin 10
5	119898484	119923947	25463	PPP6R2	mRNA	protein phosphatase 6. regulatory subunit 2
6	2601349	2627265	25916	NAF1	mRNA	nuclear assembly factor 1 homolog (S. cerevisiae)
6	3341425	3375760	34335	BBS7	best RefSeq	Bardet-Biedl syndrome 7
6	4102241	4108511	6270	QRFPR	best RefSeq	pyroglutamylated RFamide peptide receptor
6	4475086	4530450	55364	PRDM5	best RefSeq	PR domain containing 5
6	7741623	7747443	5820	SEC24D	mRNA	SEC24 family. member D (S. cerevisiae)
6	7770842	7841475	70633	LOC100137982	protein	serine/arginine-rich splicing factor 3-like
6	7950292	7953689	3397	PRSS12	best RefSeq	protease. serine. 12 (neurotrypsin. motopsin)
6	8242639	8253930	11291	NDST3	best RefSeq	N-deacetylase/N-sulfotransferase (heparan glucosaminyl) 3
6	12727806	12736876	9070	ARSJ	mRNA	arylsulfatase family. member J
6	13016679	13024434	7755	CAMK2D	best RefSeq	calcium/calmodulin-dependent protein kinase II delta
6	16703676	16707313	3637	LRIT3	best RefSeq	leucine-rich repeat. immunoglobulin-like and transmembrane domains 3
6	16827159	16829144	1985	PLA2G12A	best RefSeq	phospholipase A2. group XIIA
6	17366819	17378057	11238	COL25A1	protein	collagen. type XXV. alpha 1
6	17800841	17834539	33698	OSTC	best RefSeq	oligosaccharyltransferase complex subunit
6	18558646	18564682	6036	SGMS2	best RefSeq	sphingomyelin synthase 2
6	18848089	18861121	13032	PAPSS1	best RefSeq	3'-phosphoadenosine 5'-phosphosulfate synthase 1
6	20094485	20120748	26263	AIMP1	best RefSeq	aminoacyl tRNA synthetase complex-interacting multifunctional protein 1
6	20094485	20120748	26263	LOC100138214	protein	GTPase IMAP family member-like
6	20237727	20245107	7380	TBCK	mRNA	TBC1 domain containing kinase
6	22944774	22963693	18919	CENPE	mRNA	centromere protein E. 312kDa
6	23290352	23299498	9146	CISD2	best RefSeq	CDGSH iron sulfur domain 2
6	24356608	24359188	2580	BANK1	mRNA	B-cell scaffold protein with ankyrin repeats 1
6	25620564	25625254	4690	EMCN	best RefSeq	endomucin
6	27476671	27479224	2553	TSPAN5	best RefSeq	tetraspanin 5
6	27878018	27911731	33713	C6H4orf37	protein	chromosome 6 open reading frame. human C4orf37
6	32505490	32525489	19999	GRID2	mRNA	glutamate receptor. ionotropic. delta 2
6	33468987	33479486	10499	LOC100336621	mRNA	glutamate receptor delta-2 subunit-like
6	35310546	35321856	11310	CCSER1	best RefSeq	family with sequence similarity 190. member A
6	37463048	37484375	21327	HERC3	best RefSeq	HECT and RLD domain containing E3 ubiquitin protein ligase 3
6	37622904	37699219	76315	HERC5	best RefSeq	hect domain and RLD 5
6	37742740	37751955	9215	HERC6	best RefSeq	hect domain and RLD 6
6	38579360	38593556	14196	LAP3	best RefSeq	leucine aminopeptidase 3
6	38686919	38834676	147757	FAM184B	mRNA	family with sequence similarity 184. member B
6	41624176	41634806	10630	SLIT2	best RefSeq	slit homolog 2 (Drosophila)
6	41681184	41689346	8162	PACRGL	best RefSeq	PARK2 co-regulated-like
6	41811216	41814077	2861	KCNIP4	best RefSeq	Kv channel interacting protein 4
6	43514098	43520396	6298	GPR125	mRNA	G protein-coupled receptor 125
6	43685206	43789770	104564	GBA3	best RefSeq	glucosidase. beta. acid 3 (cytosolic)
6	44371486	44375031	3545	LOC100300713	mRNA	uncharacterized LOC100300713
6	44871404	44879301	7897	PPARGC1A	best RefSeq	peroxisome proliferator-activated receptor gamma. coactivator 1 alpha
6	45949353	45986697	37344	CCDC149	best RefSeq	coiled-coil domain containing 149
6	46455373	46471729	16356	ZCCHC4	best RefSeq	zinc finger. CCHC domain containing 4
6	46476131	46486272	10141	ANAPC4	best RefSeq	anaphase promoting complex subunit 4
6	46710970	46744320	33350	SLC34A2	best RefSeq	solute carrier family 34 (sodium phosphate). member 2
6	47573230	47591924	18694	TBC1D19	best RefSeq	TBC1 domain family. member 19
6	47834012	47884637	50625	STIM2	mRNA	stromal interaction molecule 2
6	50521918	50536292	14374	LOC781090	protein	ribosomal protein L10-like
6	51560184	51605055	44871	PCDH7	best RefSeq	protocadherin 7
6	57212712	57219374	6662	ARAP2	mRNA	ArfGAP with RhoGAP domain. ankyrin repeat and PH domain 2
6	57275967	57302972	27005	LOC100299043	mRNA	uncharacterized LOC100299043
6	58303840	58312550	8710	KIAA1239	mRNA	KIAA1239 ortholog
6	58728805	58806535	77730	PGM2	mRNA	phosphoglucomutase 2
6	58897098	58899838	2740	TBC1D1	best RefSeq	TBC1 (tre-2/USP6. BUB2. cdc16) domain family. member 1
6	59677259	59694267	17008	TLR6	best RefSeq	toll-like receptor 6
6	59764158	59788779	24621	FAM114A1	mRNA	family with sequence similarity 114. member A1
6	59869757	59925301	55544	KLHL5	mRNA	kelch-like 5 (Drosophila)
6	60014076	60034879	20803	WDR19	best RefSeq	WD repeat domain 19
6	60121904	60166964	45060	LOC514842	mRNA	replication factor C subunit 1-like
6	60802076	60808634	6558	N4BP2	mRNA	NEDD4 binding protein 2
6	61479229	61481541	2312	APBB2	best RefSeq	amyloid beta (A4) precursor protein-binding. family B. member 2
6	62141661	62195664	54003	LIMCH1	best RefSeq	LIM and calponin homology domains 1
6	62507269	62510808	3539	SLC30A9	mRNA	solute carrier family 30 (zinc transporter). member 9
6	63005245	63026553	21308	ATP8A1	best RefSeq	ATPase. aminophospholipid transporter (APLT). class I. type 8A. member 1
6	63331426	63347756	16330	GRXCR1	protein	glutaredoxin. cysteine rich 1
6	64464244	64501822	37578	KCTD8	best RefSeq	potassium channel tetramerisation domain containing 8
6	66179165	66213248	34083	GABRG1	best RefSeq	gamma-aminobutyric acid (GABA) A receptor. gamma 1
6	66934025	67005476	71451	COX7B2	best RefSeq	cytochrome c oxidase subunit 7B2. mitochondrial
6	67118464	67199484	81020	GABRA4	best RefSeq	gamma-aminobutyric acid (GABA) A receptor. alpha 4
6	67320544	67321992	1448	GABRB1	best RefSeq	gamma-aminobutyric acid (GABA) A receptor. beta 1
6	67828630	67832622	3992	ATP10D	best RefSeq	ATPase. class V. type 10D
6	67933597	67943372	9775	CORIN	protein	corin. serine peptidase
6	68508341	68562388	54047	TEC	mRNA	tec protein tyrosine kinase
6	70000724	70014099	13375	USP46	best RefSeq	ubiquitin specific peptidase 46
6	70050382	70067996	17614	LOC100847212	mRNA	uncharacterized LOC100847212
6	70263280	70271011	7731	SCFD2	best RefSeq	sec1 family domain containing 2
6	70587617	70635824	48207	FIP1L1	best RefSeq	FIP1 like 1 (S. cerevisiae)
6	70680174	70699625	19451	LNX1	best RefSeq	ligand of numb-protein X 1
6	71401858	71421017	19159	PDGFRA	best RefSeq	platelet-derived growth factor receptor. alpha polypeptide
6	71452210	71461648	9438	LOC100296974	protein	oligosaccharyltransferase complex subunit OSTC-like
6	71874561	71878367	3806	KIT	best RefSeq	v-kit Hardy-Zuckerman 4 feline sarcoma viral oncogene homolog
6	72173033	72176036	3003	LOC100138563	protein	mitochondrial-processing peptidase subunit beta-like
6	72244134	72253921	9787	KDR	best RefSeq	kinase insert domain receptor (a type III receptor tyrosine kinase)
6	72587575	72593309	5734	CLOCK	mRNA	clock homolog (mouse)
6	72587575	72593309	5734	EXOC1	mRNA	exocyst complex component 1
6	72939094	73034426	95332	CEP135	best RefSeq	centrosomal protein 135kDa
6	73516445	73522184	5739	SRP72	best RefSeq	signal recognition particle 72kDa
6	73565406	73586588	21182	LOC100847603	mRNA	uncharacterized LOC100847603
6	73946835	73993407	46572	REST	mRNA	RE1-silencing transcription factor
6	74060738	74072328	11590	IGFBP7	best RefSeq	insulin-like growth factor binding protein 7
6	74060738	74072328	11590	POLR2B	best RefSeq	polymerase (RNA) II (DNA directed) polypeptide B. 140kDa
6	79082774	79133048	50274	LPHN3	best RefSeq	latrophilin 3
6	81645510	81843062	197552	TECRL	best RefSeq	trans-2.3-enoyl-CoA reductase-like
6	82915939	82957372	41433	EPHA5	mRNA	EPH receptor A5
6	85050527	85068920	18393	UBA6	best RefSeq	ubiquitin-like modifier activating enzyme 6
6	85166061	85168152	2091	GNRHR	best RefSeq	gonadotropin-releasing hormone receptor
6	85675943	85704219	28276	TMPRSS11E	mRNA	transmembrane protease. serine 11E
6	85835091	85852132	17041	YTHDC1	best RefSeq	YTH domain containing 1
6	86136385	86140167	3782	LOC100138236	protein	UDP-glucuronosyltransferase 2B31-like
6	86188921	86197096	8175	UGT2B10	best RefSeq	UDP glucuronosyltransferase 2 family. polypeptide B10
6	86215977	86237705	21728	LOC100296421	mRNA	uDP glucuronosyltransferase 2 family. polypeptide B4-like
6	88439240	88441084	1844	SLC4A4	best RefSeq	solute carrier family 4. sodium bicarbonate cotransporter. member 4
6	89148069	89163630	15561	ADAMTS3	best RefSeq	ADAM metallopeptidase with thrombospondin type 1 motif. 3
6	89924050	89943174	19124	ANKRD17	best RefSeq	ankyrin repeat domain 17
6	90241628	90443733	202105	ALB	best RefSeq	albumin
6	90241628	90443733	202105	RASSF6	protein	Ras association (RalGDS/AF-6) domain family member 6
6	90843742	90853654	9912	MTHFD2L	best RefSeq	methylenetetrahydrofolate dehydrogenase (NADP+ dependent) 2-like
6	92269058	92298744	29686	USO1	best RefSeq	USO1 vesicle docking protein homolog (yeast)
6	92501988	92509033	7045	NAAA	best RefSeq	N-acylethanolamine acid amidase
6	92521347	92566129	44782	SDAD1	best RefSeq	SDA1 domain containing 1
6	92707143	92739515	32372	ART3	best RefSeq	ADP-ribosyltransferase 3
6	93125631	93131872	6241	SHROOM3	best RefSeq	shroom family member 3
6	93620823	93624782	3959	"SEPT11	best RefSeq	septin 11
6	93627115	93645750	18635	CCNI	best RefSeq	cyclin I
6	94324051	94338753	14702	MRPL1	best RefSeq	mitochondrial ribosomal protein L1
6	94782154	94784458	2304	FRAS1	protein	Fraser syndrome 1
6	96479490	96493695	14205	ANTXR2	best RefSeq	anthrax toxin receptor 2
6	96870299	96924715	54416	C6H4orf22	best RefSeq	chromosome 6 open reading frame. human C4orf22
6	98981920	98991708	9788	ENOPH1	best RefSeq	enolase-phosphatase 1
6	99422155	99439765	17610	SEC31A	best RefSeq	SEC31 homolog A (S. cerevisiae)
6	99531916	99541193	9277	LIN54	best RefSeq	lin-54 homolog (C. elegans)
6	100156302	100164536	8234	LOC100848471	mRNA	uncharacterized LOC100848471
6	100168491	100178723	10232	LOC506880	protein	non-POU domain containing. octamer-binding pseudogene
6	102620947	102628242	7295	ARHGAP24	best RefSeq	Rho GTPase activating protein 24
6	102699026	102703257	4231	MAPK10	best RefSeq	mitogen-activated protein kinase 10
6	103315274	103334282	19008	PTPN13	mRNA	protein tyrosine phosphatase. non-receptor type 13 (APO-1/CD95 (Fas)-associated phosphatase)
6	103776728	103780866	4138	AFF1	best RefSeq	AF4/FMR2 family. member 1
6	104375801	104379488	3687	LOC781835	protein	epididymis-specific alpha-mannosidase-like
6	104646318	104651592	5274	PPP2R2C	mRNA	protein phosphatase 2. regulatory subunit B. gamma
6	104835345	104841564	6219	JAKMIP1	best RefSeq	janus kinase and microtubule interacting protein 1
6	105553487	105580326	26839	STK32B	protein	serine/threonine kinase 32B
6	107138051	107159617	21566	NSG1	best RefSeq	neuron specific gene family member 1
6	107910061	107913273	3212	NOP14	best RefSeq	NOP14 nucleolar protein homolog (yeast)
6	107928028	107953185	25157	ADD1	best RefSeq	adducin 1 (alpha)
6	107928028	107953185	25157	MFSD10	best RefSeq	major facilitator superfamily domain containing 10
6	108139836	108151762	11926	LOC534755	mRNA	protein FAM193A-like
6	108606548	108613952	7404	POLN	protein	polymerase (DNA directed) nu
6	108753872	108759045	5173	PIGG	best RefSeq	phosphatidylinositol glycan anchor biosynthesis. class G
6	109347670	109365727	18057	KIAA1530	mRNA	KIAA1530 ortholog
6	110339740	110417070	77330	CLNK	mRNA	cytokine-dependent hematopoietic cell linker
6	110339740	110417070	77330	ZNF518B	mRNA	zinc finger protein 518B
6	113463312	113473746	10434	RAB28	best RefSeq	RAB28. member RAS oncogene family
6	114987655	115008971	21316	CPEB2	mRNA	cytoplasmic polyadenylation element binding protein 2
6	116644864	116649641	4777	LDB2	best RefSeq	LIM domain binding 2
6	118592646	118594531	1885	SORCS2	mRNA	VPS10 domain-containing receptor SorCS2-like
7	1291613	1295050	3437	TBC1D9B	best RefSeq	TBC1 domain family. member 9B (with GRAM domain)
7	1306951	1325919	18968	C7H5orf45	best RefSeq	chromosome 7 open reading frame. human C5orf45
7	2055786	2062630	6844	ADAMTS2	best RefSeq	ADAM metallopeptidase with thrombospondin type 1 motif. 2
7	3352527	3355486	2959	SNAP47	best RefSeq	synaptosomal-associated protein. 47kDa
7	3570752	3576594	5842	LOC100295355	mRNA	uncharacterized LOC100295355
7	3646516	3657314	10798	PBX4	best RefSeq	pre-B-cell leukemia homeobox 4
7	4705660	4726659	20999	LRRC25	best RefSeq	leucine rich repeat containing 25
7	4756331	4762339	6008	PGPEP1	best RefSeq	pyroglutamyl-peptidase I
7	5023911	5037703	13792	MAST3	mRNA	microtubule associated serine/threonine kinase 3
7	5703318	5716643	13325	PLVAP	best RefSeq	plasmalemma vesicle associated protein
7	6038795	6041227	2432	CPAMD8	mRNA	C3 and PZP-like. alpha-2-macroglobulin domain containing 8
7	6204065	6213560	9495	NWD1	best RefSeq	NACHT and WD repeat domain containing 1
7	7820308	7828501	8193	AP1M1	best RefSeq	adaptor-related protein complex 1. mu 1 subunit
7	8178716	8186577	7861	LOC614095	protein	olfactory receptor. family 10. subfamily H. member 4-like
7	8221300	8228266	6966	LOC523992	protein	olfactory receptor 1361-like
7	10174209	10187469	13260	LOC513101	protein	olfactory receptor. family 7. subfamily A. member 10-like
7	10174209	10187469	13260	LOC614468	protein	olfactory receptor. family 7. subfamily A. member 17-like
7	10826539	10840668	14129	LOC100337213	mRNA	egf-like module containing. mucin-like. hormone receptor-like 2-like
7	10826539	10840668	14129	LOC788042	protein	olfactory receptor-like protein OLF4-like
7	12758588	12768997	10409	IL27RA	best RefSeq	interleukin 27 receptor. alpha
7	12758588	12768997	10409	RLN3	protein	relaxin 3
7	13283720	13289091	5371	CACNA1A	best RefSeq	calcium channel. voltage-dependent. P/Q type. alpha 1A subunit
7	13711533	13743442	31909	FARSA	best RefSeq	phenylalanyl-tRNA synthetase. alpha subunit
7	13768202	13772826	4624	GCDH	best RefSeq	glutaryl-CoA dehydrogenase
7	13768202	13772826	4624	SYCE2	mRNA	synaptonemal complex central element protein 2
7	14863331	14868933	5602	LOC514883	protein	olfactory receptor. family 7. subfamily E. member 24-like
7	14949126	14952118	2992	LOC781002	protein	serine incorporator 1 pseudogene
7	14972897	14975835	2938	LOC100299745	protein	olfactory receptor 7E24-like
7	15147652	15161335	13683	OR7E24	protein	olfactory receptor. family 7. subfamily E. member 24
7	16046060	16053600	7540	ICAM1	best RefSeq	intercellular adhesion molecule 1
7	16823786	16826853	3067	KANK2	best RefSeq	KN motif and ankyrin repeat domains 2
7	17340164	17360345	20181	INSR	mRNA	insulin receptor
7	19465874	19472454	6580	ACSBG2	mRNA	acyl-CoA synthetase bubblegum family member 2
7	19578652	19584479	5827	RFX2	best RefSeq	regulatory factor X. 2 (influences HLA class II expression)
7	19628725	19637046	8321	LOC100848538	mRNA	uncharacterized LOC100848538
7	19661769	19676040	14271	RANBP3	best RefSeq	RAN binding protein 3
7	20316231	20319714	3483	KDM4B	mRNA	lysine (K)-specific demethylase 4B
7	20844631	20850494	5863	HDGFRP2	best RefSeq	hepatoma-derived growth factor-related protein 2
7	20881456	20970436	88980	STAP2	best RefSeq	signal transducing adaptor family member 2
7	20881456	20970436	88980	UBXN6	best RefSeq	UBX domain protein 6
7	21043845	21045553	1708	ANKRD24	mRNA	ankyrin repeat domain 24
7	21068882	21083198	14316	SIRT6	best RefSeq	sirtuin 6
7	21092654	21100428	7774	CREB3L3	best RefSeq	cAMP responsive element binding protein 3-like 3
7	21126850	21148871	22021	MAP2K2	best RefSeq	mitogen-activated protein kinase kinase 2
7	21277865	21289453	11588	DAPK3	best RefSeq	death-associated protein kinase 3
7	21434775	21450354	15579	RAX2	best RefSeq	retina and anterior neural fold homeobox 2
7	21434775	21450354	15579	TJP3	best RefSeq	tight junction protein 3 (zona occludens 3)
7	21527868	21545270	17402	HMG20B	best RefSeq	high mobility group 20B
7	21527868	21545270	17402	PIP5K1C	best RefSeq	phosphatidylinositol-4-phosphate 5-kinase. type I. gamma
7	21875416	21910602	35186	GNA15	best RefSeq	guanine nucleotide binding protein (G protein). alpha 15 (Gq class)
7	21875416	21910602	35186	NCLN	best RefSeq	nicalin
7	22146362	22150552	4190	SGTA	best RefSeq	small glutamine-rich tetratricopeptide repeat (TPR)-containing. alpha
7	22321927	22333706	11779	GNG7	best RefSeq	guanine nucleotide binding protein (G protein). gamma 7
7	22626241	22647877	21636	LOC510442	mRNA	histone-lysine N-methyltransferase. H3 lysine-79 specific-like
7	25276422	25282788	6366	CHSY3	best RefSeq	chondroitin sulfate synthase 3
7	25865617	25871120	5503	ADAMTS19	best RefSeq	ADAM metallopeptidase with thrombospondin type 1 motif. 19
7	26194013	26196288	2275	ISOC1	best RefSeq	isochorismatase domain containing 1
7	28662986	28666375	3389	GRAMD3	best RefSeq	GRAM domain containing 3
7	31977285	31982611	5326	PRDM6	best RefSeq	PR domain containing 6
7	32358116	32362945	4829	SNX2	best RefSeq	sorting nexin 2
7	38773180	38823277	50097	SEMA6A	best RefSeq	sema domain. transmembrane domain (TM). and cytoplasmic domain. (semaphorin) 6A
7	39044306	39048155	3849	COMMD10	best RefSeq	COMM domain containing 10
7	39201835	39206801	4966	NOP16	best RefSeq	NOP16 nucleolar protein homolog (yeast)
7	39314568	39327370	12802	FAF2	best RefSeq	Fas associated factor family member 2
7	39618526	39640869	22343	UNC5A	mRNA	unc-5 homolog A (C. elegans)
7	39687757	39706989	19232	HK3	best RefSeq	hexokinase 3 (white cell)
7	40350094	40368408	18314	PDLIM7	best RefSeq	PDZ and LIM domain 7 (enigma)
7	40372774	40407687	34913	DDX41	best RefSeq	DEAD (Asp-Glu-Ala-Asp) box polypeptide 41
7	40372774	40407687	34913	FAM193B	best RefSeq	family with sequence similarity 193. member B
7	40481632	40488215	6583	B4GALT7	best RefSeq	xylosylprotein beta 1.4-galactosyltransferase. polypeptide 7 (galactosyltransferase I)
7	41299930	41308288	8358	OR2Y1	protein	olfactory receptor. family 2. subfamily Y. member 1
7	41799442	41824475	25033	IFI47	best RefSeq	interferon gamma inducible protein 47
7	41799442	41824475	25033	LOC509006	mRNA	class I histocompatibility antigen. Gogo-C*0101/C*0102 alpha chain-like
7	42609605	42651412	41807	LOC518816	protein	olfactory receptor. family 2. subfamily T. member 12-like
7	42788788	42838485	49697	LOC787867	protein	olfactory receptor 2AK2-like
7	43177091	43200928	23837	OR2T12	mRNA	olfactory receptor. family 2. subfamily T. member 12
7	43278185	43292715	14530	OR2M3	protein	olfactory receptor. family 2. subfamily M. member 3
7	43383303	43492993	109690	OR2T6	protein	olfactory receptor. family 2. subfamily T. member 6
7	43942996	43948377	5381	SH3BP5L	best RefSeq	SH3-binding domain protein 5-like
7	44568383	44614137	45754	MIER2	best RefSeq	mesoderm induction early response 1. family member 2
7	44736173	44743842	7669	SHC2	mRNA	SHC (Src homology 2 domain containing) transforming protein 2
7	44793454	44799873	6419	CDC34	best RefSeq	cell division cycle 34 homolog (S. cerevisiae)
7	44793454	44799873	6419	GZMM	mRNA	granzyme M (lymphocyte met-ase 1)
7	44948207	44978966	30759	C7H19orf21	best RefSeq	chromosome 7 open reading frame. human C19orf21
7	45319949	45328148	8199	EFNA2	best RefSeq	ephrin-A2
7	45351395	45357129	5734	CIRBP	best RefSeq	cold inducible RNA binding protein
7	45374348	45409665	35317	MUM1	best RefSeq	melanoma associated antigen (mutated) 1
7	45808783	45825590	16807	FAM108A1	best RefSeq	family with sequence similarity 108. member A1
7	45865662	45868197	2535	CSNK1G2	best RefSeq	casein kinase 1. gamma 2
7	45902673	45913464	10791	LOC533435	mRNA	BTB/POZ domain-containing protein 2-like
7	46056455	46070353	13898	UQCRQ	best RefSeq	ubiquinol-cytochrome c reductase. complex III subunit VII. 9.5kDa
7	46174699	46268653	93954	HSPA4	best RefSeq	heat shock 70kDa protein 4
7	46647898	46653312	5414	FSTL4	mRNA	follistatin-like 4
7	47636352	47688846	52494	PHF15	mRNA	PHD finger protein 15
7	47807367	47828510	21143	SEC24A	best RefSeq	SEC24 family. member A (S. cerevisiae)
7	47872343	47935020	62677	DDX46	mRNA	DEAD (Asp-Glu-Ala-Asp) box polypeptide 46
7	47985642	47993617	7975	PCBD2	mRNA	pterin-4 alpha-carbinolamine dehydratase/dimerization cofactor of hepatocyte nuclear factor 1 alpha (TCF1) 2
7	48019603	48028317	8714	CATSPER3	best RefSeq	cation channel. sperm associated 3
7	48857263	48864058	6795	SLC25A48	best RefSeq	solute carrier family 25. member 48
7	48983171	48995141	11970	FBXL21	best RefSeq	F-box and leucine-rich repeat protein 21
7	48983171	48995141	11970	LECT2	best RefSeq	leukocyte cell-derived chemotaxin 2
7	49081743	49156951	75208	SMAD5	best RefSeq	SMAD family member 5
7	49081743	49156951	75208	TGFBI	best RefSeq	transforming growth factor. beta-induced. 68kDa
7	50207714	50209830	2116	SPOCK1	best RefSeq	sparc/osteonectin. cwcv and kazal-like domains proteoglycan (testican) 1
7	50988903	50998008	9105	PKD2L2	best RefSeq	polycystic kidney disease 2-like 2
7	51026302	51123885	97583	FAM13B	mRNA	family with sequence similarity 13. member B
7	51304878	51311689	6811	GFRA3	best RefSeq	GDNF family receptor alpha 3
7	51347216	51375336	28120	LOC100848816	mRNA	lysine-specific demethylase 3B-like
7	51347216	51375336	28120	SLBP2	mRNA	oocyte-specific histone RNA stem-loop-binding protein 2-like
7	51638010	51710045	72035	CTNNA1	best RefSeq	catenin (cadherin-associated protein). alpha 1. 102kDa
7	51811103	51876154	65051	CTNNA1	best RefSeq	catenin (cadherin-associated protein). alpha 1. 102kDa
7	51899588	51964210	64622	SIL1	best RefSeq	SIL1 homolog. endoplasmic reticulum chaperone (S. cerevisiae)
7	52660903	52830717	169814	LOC783452	mRNA	pro-neuregulin-2. membrane-bound isoform-like
7	53479243	53531258	52015	WDR55	best RefSeq	WD repeat domain 55
7	53589422	53632159	42737	PCDHA9	mRNA	protocadherin alpha 9
7	53725186	53744017	18831	PCDHA13	best RefSeq	protocadherin alpha 13
7	54101652	54111675	10023	LOC100848910	mRNA	protocadherin gamma-A1-like
7	54146176	54151971	5795	PCDHGA4	mRNA	protocadherin gamma subfamily A. 4
7	54168474	54171004	2530	PCDHGB4	best RefSeq	protocadherin gamma subfamily B. 4
7	54403627	54413989	10362	ARAP3	mRNA	ArfGAP with RhoGAP domain. ankyrin repeat and PH domain 3
7	54456866	54470341	13475	HDAC3	best RefSeq	histone deacetylase 3
7	54539101	54633926	94825	PCDH1	best RefSeq	protocadherin 1
7	54720555	54750809	30254	GNPDA1	best RefSeq	glucosamine-6-phosphate deaminase 1
7	54720555	54750809	30254	RNF14	best RefSeq	ring finger protein 14
7	55948186	55981160	32974	ARHGAP26	best RefSeq	Rho GTPase activating protein 26
7	57093710	57201044	107334	YIPF5	best RefSeq	Yip1 domain family. member 5
7	57224923	57316600	91677	KCTD16	mRNA	potassium channel tetramerisation domain containing 16
7	59252962	59272012	19050	PPP1R39	best RefSeq	protein phosphatase 1. regulatory subunit 39
7	61325133	61331547	6414	SPINK5	best RefSeq	serine peptidase inhibitor. Kazal type 5
7	61660413	61697940	37527	LOC777593	best RefSeq	uncharacterized LOC777593
7	61980657	61992242	11585	HTR4	best RefSeq	5-hydroxytryptamine (serotonin) receptor 4
7	62390925	62428280	37355	SH3TC2	mRNA	SH3 domain and tetratricopeptide repeats 2
7	62569353	62572222	2869	ABLIM3	best RefSeq	actin binding LIM protein family. member 3
7	62796624	62901252	104628	CSNK1A1	best RefSeq	casein kinase 1. alpha 1
7	62917540	62963772	46232	ARHGEF37	best RefSeq	Rho guanine nucleotide exchange factor (GEF) 37
7	63132339	63134033	1694	LOC514750	mRNA	peroxisome proliferator-activated receptor gamma coactivator 1-beta-like
7	63276196	63295227	19031	SLC26A2	best RefSeq	solute carrier family 26 (sulfate transporter). member 2
7	63505993	63510984	4991	PDGFRB	best RefSeq	platelet-derived growth factor receptor. beta polypeptide
7	63749765	63778905	29140	CD74	best RefSeq	CD74 molecule. major histocompatibility complex. class II invariant chain
7	63749765	63778905	29140	RPS14	best RefSeq	ribosomal protein S14
7	64019556	64086556	67000	DCTN4	best RefSeq	dynactin 4 (p62)
7	64019556	64086556	67000	SYNPO	best RefSeq	synaptopodin
7	64320509	64329230	8721	TNIP1	best RefSeq	TNFAIP3 interacting protein 1
7	64373839	64380207	6368	ANXA6	best RefSeq	annexin A6
7	64508948	64511243	2295	GM2A	best RefSeq	GM2 ganglioside activator
7	66424437	66434281	9844	LOC100848126	protein	craniofacial development protein 2-like
7	68038377	68045142	6765	CNOT8	best RefSeq	CCR4-NOT transcription complex. subunit 8
7	69898570	69908739	10169	SGCD	best RefSeq	sarcoglycan. delta (35kDa dystrophin-associated glycoprotein)
7	70326992	70337612	10620	TIMD4	best RefSeq	T-cell immunoglobulin and mucin domain containing 4
7	70465044	70484057	19013	LOC100294726	mRNA	uncharacterized LOC100294726
7	73986305	74000058	13753	CCNJL	mRNA	cyclin J-like
7	74033987	74038324	4337	C1QTNF2	mRNA	C1q and tumor necrosis factor related protein 2
7	75336419	75394189	57770	GABRB2	best RefSeq	gamma-aminobutyric acid (GABA) A receptor. beta 2
7	75630151	75730641	100490	GABRA1	best RefSeq	gamma-aminobutyric acid (GABA) A receptor. alpha 1
7	75921152	75926487	5335	GABRG2	best RefSeq	gamma-aminobutyric acid (GABA) A receptor. gamma 2
7	82124874	82133259	8385	ODZ2	mRNA	odz. odd Oz/ten-m homolog 2 (Drosophila)
7	82865051	82904787	39736	ZFYVE16	best RefSeq	zinc finger. FYVE domain containing 16
7	83409266	83417698	8432	RASGRF2	mRNA	Ras protein-specific guanine nucleotide-releasing factor 2
7	83869534	83888470	18936	SSBP2	best RefSeq	single-stranded DNA binding protein 2
7	84251782	84255469	3687	ATG10	best RefSeq	ATG10 autophagy related 10 homolog (S. cerevisiae)
7	84554663	84568744	14081	ATP6AP1L	best RefSeq	ATPase. H+ transporting. lysosomal accessory protein 1-like
7	85537755	85543562	5807	XRCC4	best RefSeq	X-ray repair complementing defective repair in Chinese hamster cells 4
8	1269001	1301454	32453	LOC534671	mRNA	serine/threonine-protein kinase Nek1-like
8	4335609	4343619	8010	GALNTL6	best RefSeq	UDP-N-acetyl-alpha-D-galactosamine:polypeptide N-acetylgalactosaminyltransferase-like 6
8	5118310	5124117	5807	GALNTL6	best RefSeq	UDP-N-acetyl-alpha-D-galactosamine:polypeptide N-acetylgalactosaminyltransferase-like 6
8	7403882	7420969	17087	CTSB	best RefSeq	cathepsin B
8	7433203	7435363	2160	FDFT1	best RefSeq	farnesyl-diphosphate farnesyltransferase 1
8	7833257	7848334	15077	MTMR9	best RefSeq	myotubularin related protein 9
8	8084668	8086678	2010	XKR6	best RefSeq	XK. Kell blood group complex subunit-related family. member 6
8	8909733	8912792	3059	MSRA	best RefSeq	methionine sulfoxide reductase A
8	9289742	9326099	36357	KIF13B	mRNA	kinesin family member 13B
8	9490650	9503776	13126	HMBOX1	best RefSeq	homeobox containing 1
8	9490650	9503776	13126	LOC100295263	mRNA	uncharacterized LOC100295263
8	10258933	10281923	22990	PNOC	best RefSeq	prepronociceptin
8	11237655	11392951	155296	TOPORS	best RefSeq	topoisomerase I binding. arginine/serine-rich. E3 ubiquitin protein ligase
8	12508925	12519165	10240	LOC100139644	protein	abl interactor 1-like
8	16777709	16781156	3447	MOB3B	best RefSeq	MOB kinase activator 3B
8	17308734	17318351	9617	PLAA	best RefSeq	phospholipase A2-activating protein
8	19886646	19913909	27263	LOC100296162	protein	dnaJ homolog subfamily A member 1-like
8	20449716	20464932	15216	ELAVL2	mRNA	ELAV (embryonic lethal. abnormal vision. Drosophila)-like 2 (Hu antigen B)
8	22493783	22533263	39480	LOC100140687	mRNA	uncharacterized LOC100140687
8	22810759	22847338	36579	LOC100847941	mRNA	uncharacterized LOC100847941
8	24693161	24695441	2280	SLC24A2	best RefSeq	solute carrier family 24 (sodium/potassium/calcium exchanger). member 2
8	25484164	25497053	12889	ADAMTSL1	mRNA	ADAMTS-like 1
8	27221228	27256568	35340	CNTLN	best RefSeq	centlein. centrosomal protein
8	27713911	27718171	4260	BNC2	mRNA	basonuclin 2
8	28626180	28630020	3840	CCDC171	mRNA	coiled-coil domain containing 171
8	28841688	28852042	10354	PSIP1	best RefSeq	PC4 and SFRS1 interacting protein 1
8	29080863	29089605	8742	TTC39B	mRNA	tetratricopeptide repeat domain 39B
8	29423310	29427754	4444	FREM1	best RefSeq	FRAS1 related extracellular matrix 1
8	32196684	32199489	2805	LOC782336	protein	lys-63-specific deubiquitinase BRCC36-like
8	36361744	36366745	5001	PTPRD	mRNA	protein tyrosine phosphatase. receptor type. D
8	38067112	38075745	8633	KDM4C	mRNA	lysine (K)-specific demethylase 4C
8	38556390	38576319	19929	GLDC	best RefSeq	glycine dehydrogenase (decarboxylating)
8	38556390	38576319	19929	UHRF2	best RefSeq	ubiquitin-like with PHD and ring finger domains 2
8	39977262	40086889	109627	CDC37L1	best RefSeq	cell division cycle 37 homolog (S. cerevisiae)-like 1
8	39977262	40086889	109627	RCL1	best RefSeq	RNA terminal phosphate cyclase-like 1
8	40097853	40117815	19962	SPATA6L	best RefSeq	spermatogenesis associated 6-like
8	42767875	42772894	5019	SMARCA2	best RefSeq	SWI/SNF related. matrix associated. actin dependent regulator of chromatin. subfamily a. member 2
8	43888465	43894098	5633	DMRT1	best RefSeq	doublesex and mab-3 related transcription factor 1
8	45165033	45177820	12787	FAM122A	best RefSeq	family with sequence similarity 122A
8	45165033	45177820	12787	PIP5K1B	mRNA	phosphatidylinositol-4-phosphate 5-kinase. type I. beta
8	46237774	46244431	6657	C8H9orf135	best RefSeq	chromosome 8 open reading frame. human C9orf135
8	46540061	46543188	3127	MAMDC2	mRNA	MAM domain containing 2
8	46744917	46782852	37935	SMC5	mRNA	structural maintenance of chromosomes 5
8	51060454	51063872	3418	RORB	best RefSeq	RAR-related orphan receptor B
8	51174584	51204761	30177	TRPM6	mRNA	transient receptor potential cation channel. subfamily M. member 6
8	52212964	52220638	7674	PCSK5	mRNA	proprotein convertase subtilisin/kexin type 5
8	53534352	53565827	31475	VPS13A	protein	vacuolar protein sorting 13 homolog A (S. cerevisiae)
8	53979597	53981887	2290	GNAQ	best RefSeq	guanine nucleotide binding protein (G protein). q polypeptide
8	54507754	54530080	22326	PSAT1	best RefSeq	phosphoserine aminotransferase 1
8	58214768	58234885	20117	LOC782251	mRNA	uncharacterized LOC782251
8	59826499	59831371	4872	UNC13B	best RefSeq	unc-13 homolog B (C. elegans)
8	60371405	60374941	3536	NPR2	best RefSeq	natriuretic peptide receptor B/guanylate cyclase B (atrionatriuretic peptide receptor B)
8	60382851	60406021	23170	FAM221B	mRNA	family with sequence similarity 221. member B
8	60382851	60406021	23170	NPR2	mRNA	natriuretic peptide receptor B/guanylate cyclase B (atrionatriuretic peptide receptor B)
8	60823250	60829992	6742	CCIN	best RefSeq	calicin
8	61559488	61596143	36655	PAX5	mRNA	paired box 5
8	61614265	61664521	50256	ZCCHC7	best RefSeq	zinc finger. CCHC domain containing 7
8	62567681	62603577	35896	SHB	best RefSeq	Src homology 2 domain containing adaptor protein B
8	63682918	63703104	20186	TRIM14	protein	tripartite motif containing 14
8	63719752	63807326	87574	CORO2A	best RefSeq	coronin. actin binding protein. 2A
8	63719752	63807326	87574	TBC1D2	best RefSeq	TBC1 domain family. member 2
8	64151361	64156684	5323	GABBR2	mRNA	gamma-aminobutyric acid (GABA) B receptor. 2
8	65431178	65444771	13593	STX17	best RefSeq	syntaxin 17
8	65594371	65601914	7543	ERP44	best RefSeq	endoplasmic reticulum protein 44
8	65594371	65601914	7543	INVS	best RefSeq	inversin
8	65926793	65929979	3186	LOC783933	protein	putative serine protease 47-like
8	67507131	67540635	33504	LPL	best RefSeq	lipoprotein lipase
8	68938156	68942218	4062	LOC786270	protein	ZAR1-like protein-like
8	69789354	69801993	12639	XPO7	best RefSeq	exportin 7
8	69840005	69865730	25725	NPM2	best RefSeq	nucleophosmin/nucleoplasmin 2
8	69908296	69925706	17410	FAM160B2	mRNA	family with sequence similarity 160. member B2
8	73401191	73419076	17885	DOCK5	mRNA	dedicator of cytokinesis 5
8	74836300	74852361	16061	PPP2R2A	best RefSeq	protein phosphatase 2. regulatory subunit B. alpha
8	75650710	75664441	13731	STMN4	best RefSeq	stathmin-like 4
8	75728150	75745405	17255	PTK2B	best RefSeq	PTK2B protein tyrosine kinase 2 beta
8	76074280	76123887	49607	APTX	best RefSeq	aprataxin
8	76074280	76123887	49607	SMU1	best RefSeq	smu-1 suppressor of mec-8 and unc-52 homolog (C. elegans)
8	77826823	77828101	1278	FRMD3	best RefSeq	FERM domain containing 3
8	78159336	78204637	45301	IDNK	mRNA	idnK. gluconokinase homolog (E. coli)
8	82099946	82122017	22071	DAPK1	best RefSeq	death-associated protein kinase 1
8	82954390	82968499	14109	C8H9orf3	best RefSeq	chromosome 8 open reading frame. human C9orf3
8	84588775	84598821	10046	HABP4	best RefSeq	hyaluronan binding protein 4
8	85493629	85525830	32201	CENPP	best RefSeq	centromere protein P
8	86687930	86720498	32568	LOC539422	protein	homeobox protein BarH-like 1-like
8	87403516	87415348	11832	ROR2	best RefSeq	receptor tyrosine kinase-like orphan receptor 2
8	90144775	90153958	9183	SEMA4D	best RefSeq	sema domain. immunoglobulin domain (Ig). transmembrane domain (TM) and short cytoplasmic domain. (semaphorin) 4D
8	91835303	91862579	27276	TMEFF1	best RefSeq	transmembrane protein with EGF-like and two follistatin-like domains 1
8	95328902	95353677	24775	LOC100337180	mRNA	eukaryotic translation elongation factor 1 alpha 1-like
8	96316504	96328527	12023	ABCA1	best RefSeq	ATP-binding cassette. sub-family A (ABC1). member 1
8	97186758	97215926	29168	TMEM38B	best RefSeq	transmembrane protein 38B
8	100321543	100345383	23840	TMEM245	mRNA	transmembrane protein 245
8	101051273	101067588	16315	PALM2	best RefSeq	paralemmin 2
8	101662884	101667924	5040	SVEP1	mRNA	sushi. von Willebrand factor type A. EGF and pentraxin domain containing 1
8	103172075	103179017	6942	SUSD1	mRNA	sushi domain containing 1
8	103757075	103767682	10607	SNX30	best RefSeq	sorting nexin family member 30
8	105178716	105187714	8998	COL27A1	best RefSeq	collagen. type XXVII. alpha 1
8	105301721	105313359	11638	AKNA	mRNA	AT-hook transcription factor
8	105326865	105341429	14564	LOC533033	mRNA	whirlin-like
8	105861991	105867917	5926	TNFSF8	best RefSeq	tumor necrosis factor (ligand) superfamily. member 8
8	107349092	107357492	8400	PAPPA	mRNA	pregnancy-associated plasma protein A. pappalysin 1
8	107467920	107468733	813	ASTN2	mRNA	astrotactin 2
9	640228	673439	33211	PHF3	best RefSeq	PHD finger protein 3
9	6720030	6728796	8766	LOC100300749	protein	solute carrier family 25 member 36-A-like
9	8125166	8134871	9705	BAI3	mRNA	brain-specific angiogenesis inhibitor 3
9	8815237	8829120	13883	LMBRD1	best RefSeq	LMBR1 domain containing 1
9	9164168	9183150	18982	COL19A1	protein	collagen. type XIX. alpha 1
9	9555330	9570569	15239	COL9A1	mRNA	collagen. type IX. alpha 1
9	10033198	10059899	26701	SMAP1	mRNA	small ArfGAP 1
9	10453697	10455399	1702	LOC100140183	protein	coiled-coil domain-containing protein 112-like
9	12359964	12361462	1498	KCNQ5	protein	potassium voltage-gated channel. KQT-like subfamily. member 5
9	14922459	14926853	4394	COL12A1	best RefSeq	collagen. type XII. alpha 1
9	15669561	15673931	4370	MYO6	best RefSeq	myosin VI
9	18794608	18819872	25264	PHIP	mRNA	pleckstrin homology domain interacting protein
9	19944868	19956918	12050	LOC100847721	mRNA	dual specificity protein kinase TTK-like
9	19944868	19956918	12050	TTK	best RefSeq	TTK protein kinase
9	20272219	20299352	27133	BCKDHB	best RefSeq	branched chain keto acid dehydrogenase E1. beta polypeptide
9	23438488	23445947	7459	ME1	best RefSeq	malic enzyme 1. NADP(+)-dependent. cytosolic
9	23726868	23736809	9941	PRSS35	best RefSeq	protease. serine. 35
9	24122185	24182717	60532	KIAA0408	mRNA	KIAA0408 ortholog
9	26526126	26542119	15993	RNF217	mRNA	ring finger protein 217
9	28674978	28677448	2470	CLVS2	best RefSeq	clavesin 2
9	30188610	30249793	61183	C9H6orf170	mRNA	chromosome 9 open reading frame. human C6orf170
9	32524756	32543744	18988	MCM9	mRNA	minichromosome maintenance complex component 9
9	32643390	32646802	3412	LOC100847243	mRNA	DNA replication licensing factor MCM9-like
9	33149133	33199809	50676	SLC35F1	mRNA	solute carrier family 35. member F1
9	34183138	34206220	23082	LOC524074	mRNA	DNA-binding protein RFX6-like
9	34304867	34317516	12649	FAM162B	best RefSeq	protein FAM162B
9	34304867	34317516	12649	KPNA5	mRNA	karyopherin alpha 5 (importin alpha 6)
9	34579498	34582166	2668	RWDD1	best RefSeq	RWD domain containing 1
9	34591279	34596402	5123	LOC100297223	mRNA	uncharacterized LOC100297223
9	34610746	34618222	7476	FAM26D	best RefSeq	family with sequence similarity 26. member D
9	35575235	35578763	3528	LOC100847955	protein	enhancer of rudimentary homolog
9	35636997	35646075	9078	LOC100140173	protein	ralBP1-associated Eps domain-containing protein 1-like
9	36794732	36796791	2059	HS3ST5	best RefSeq	heparan sulfate (glucosamine) 3-O-sulfotransferase 5
9	40099678	40113000	13322	CDK19	best RefSeq	cyclin-dependent kinase 19
9	40390277	40400556	10279	C9H6orf186	best RefSeq	chromosome 9 open reading frame. human C6orf186
9	40490479	40512172	21693	CDC40	best RefSeq	cell division cycle 40 homolog (S. cerevisiae)
9	40532206	40551230	19024	WASF1	best RefSeq	WAS protein family. member 1
9	40876402	40888469	12067	FIG4	best RefSeq	FIG4 homolog. SAC1 lipid phosphatase domain containing (S. cerevisiae)
9	41043341	41056769	13428	AKD1	mRNA	adenylate kinase domain containing 1
9	41354088	41390865	36777	CCDC162P	mRNA	coiled-coil domain containing 162. pseudogene
9	41648586	41732481	83895	ARMC2	best RefSeq	armadillo repeat containing 2
9	42021993	42082648	60655	FOXO3	best RefSeq	forkhead box O3
9	42119649	42160338	40689	LACE1	best RefSeq	lactation elevated 1
9	42375131	42390552	15421	SNX3	best RefSeq	sorting nexin 3
9	42703489	42724995	21506	SEC63	best RefSeq	SEC63 homolog (S. cerevisiae)
9	43021404	43032715	11311	SOBP	best RefSeq	sine oculis binding protein homolog (Drosophila)
9	43126573	43199123	72550	PDSS2	best RefSeq	prenyl (decaprenyl) diphosphate synthase. subunit 2
9	43779980	43819617	39637	QRSL1	best RefSeq	glutaminyl-tRNA synthase (glutamine-hydrolyzing)-like 1
9	43883136	43885580	2444	LOC526200	mRNA	absent in melanoma 1 protein-like
9	43883136	43885580	2444	RTN4IP1	best RefSeq	reticulon 4 interacting protein 1
9	44131199	44140175	8976	LOC781050	protein	uncharacterized LOC781050
9	44279061	44309631	30570	LOC100336714	mRNA	autophagy protein 5-like
9	44331914	44358409	26495	PRDM1	best RefSeq	PR domain containing 1. with ZNF domain
9	45185443	45195864	10421	PREP	best RefSeq	prolyl endopeptidase
9	45529939	45619906	89967	LIN28B	protein	lin-28 homolog B (C. elegans)
9	47812730	47823675	10945	LOC528043	protein	UDP-GalNAc:beta-1.3-N-acetylgalactosaminyltransferase 2-like
9	48442363	48477736	35373	GRIK2	best RefSeq	glutamate receptor. ionotropic. kainate 5
9	48872948	48891907	18959	GRIK2	best RefSeq	glutamate receptor. ionotropic. kainate 5
9	49852012	49866718	14706	ASCC3	best RefSeq	activating signal cointegrator 1 complex subunit 3
9	50004604	50018088	13484	ASCC3	best RefSeq	activating signal cointegrator 1 complex subunit 3
9	50586992	50594978	7986	LOC782077	protein	nucleolar protein 56-like
9	50964942	50979904	14962	USP45	best RefSeq	ubiquitin specific peptidase 45
9	53419298	53445750	26452	KLHL32	mRNA	kelch-like 32 (Drosophila)
9	54001734	54024716	22982	FHL5	best RefSeq	four and a half LIM domains 5
9	54035633	54045444	9811	UFL1	best RefSeq	UFM1-specific ligase 1
9	58444248	58447291	3043	LOC784686	protein	uncharacterized LOC784686
9	61317479	61332407	14928	MDN1	best RefSeq	MDN1. midasin homolog (yeast)
9	61804213	61818345	14132	GABRR2	best RefSeq	gamma-aminobutyric acid (GABA) receptor. rho 2
9	62038050	62053424	15374	RNGTT	best RefSeq	RNA guanylyltransferase and 5'-phosphatase
9	63131761	63154163	22402	AKIRIN2	best RefSeq	akirin 2
9	63161695	63173406	11711	ORC3	best RefSeq	origin recognition complex. subunit 3
9	63278830	63376677	97847	C9H6orf165	best RefSeq	chromosome 9 open reading frame. human C6orf165
9	63278830	63376677	97847	RARS2	best RefSeq	arginyl-tRNA synthetase 2. mitochondrial
9	63403430	63431246	27816	C9H6orf163	best RefSeq	chromosome 9 open reading frame. human C6orf163
9	64814088	64957607	143519	SNX14	best RefSeq	sorting nexin 14
9	65599762	65626695	26933	TBX18	best RefSeq	T-box 18
9	65857922	65860153	2231	LOC100336390	mRNA	uncharacterized LOC100336390
9	67244999	67251377	6378	PTPRK	best RefSeq	protein tyrosine phosphatase. receptor type. K
9	68074659	68082359	7700	LOC100848461	mRNA	laminin subunit alpha-2-like
9	68530098	68553664	23566	LAMA2	mRNA	laminin. alpha 2
9	71299099	71307280	8181	MOXD1	mRNA	monooxygenase. DBH-like 1
9	71390488	71409097	18609	STX7	best RefSeq	syntaxin 7
9	71874524	71880757	6233	LOC785817	protein	vascular non-inflammatory molecule 3-like
9	71885755	71891939	6184	VNN2	best RefSeq	vanin 2
9	71948107	71956444	8337	SLC18B1	mRNA	solute carrier family 18. subfamily B. member 1
9	72512681	72517820	5139	EYA4	mRNA	eyes absent homolog 4 (Drosophila)
9	74223999	74244549	20550	MYB	best RefSeq	v-myb myeloblastosis viral oncogene homolog (avian)
9	74330998	74347032	16034	AHI1	mRNA	Abelson helper integration site 1
9	74454246	74546293	92047	LOC784452	protein	cob(I)yrinic acid a.c-diamide adenosyltransferase. mitochondrial-like
9	75032958	75050674	17716	PDE7B	best RefSeq	phosphodiesterase 7B
9	75577035	75586585	9550	MAP3K5	best RefSeq	mitogen-activated protein kinase kinase kinase 5
9	76055125	76067300	12175	IL22RA2	protein	interleukin 22 receptor. alpha 2
9	76102237	76109067	6830	IFNGR1	best RefSeq	interferon gamma receptor 1
9	77105184	77114459	9275	KIAA1244	protein	KIAA1244 ortholog
9	77234828	77256435	21607	NHSL1	best RefSeq	NHS-like 1
9	77668132	77692156	24024	REPS1	best RefSeq	RALBP1 associated Eps domain containing 1
9	78260375	78284281	23906	LOC100296838	protein	uncharacterized LOC100296838
9	80849590	80858399	8809	GPR126	mRNA	G protein-coupled receptor 126
9	81532319	81560611	28292	AIG1	best RefSeq	androgen-induced 1
9	81978402	81985996	7594	PEX3	best RefSeq	peroxisomal biogenesis factor 3
9	82176129	82187608	11479	LOC100139680	protein	ribosome production factor 1-like
9	82332311	82355820	23509	LTV1	best RefSeq	LTV1 homolog (S. cerevisiae)
9	82332311	82355820	23509	PHACTR2	mRNA	phosphatase and actin regulator 2
9	82412831	82422040	9209	PLAGL1	best RefSeq	pleiomorphic adenoma gene-like 1
9	82412831	82422040	9209	ZC2HC1B	best RefSeq	zinc finger. C2HC-type containing 1B
9	82561708	82613087	51379	STX11	best RefSeq	syntaxin 11
9	83310628	83316622	5994	UTRN	mRNA	utrophin
9	84477899	84485496	7597	GRM1	best RefSeq	glutamate receptor. metabotropic 1
9	85009751	85029634	19883	ADGB	best RefSeq	androglobin
9	85649899	85660457	10558	STXBP5	best RefSeq	syntaxin binding protein 5 (tomosyn)
9	90016703	90021151	4448	ESR1	best RefSeq	estrogen receptor 1
9	90423605	90435004	11399	SYNE1	mRNA	spectrin repeat containing. nuclear envelope 1
9	91096277	91110336	14059	MTRF1L	best RefSeq	mitochondrial translational release factor 1-like
9	91096277	91110336	14059	RGS17	best RefSeq	regulator of G-protein signaling 17
9	92163441	92166297	2856	OPRM1	best RefSeq	opioid receptor. mu 1
9	92266733	92275256	8523	IPCEF1	mRNA	interaction protein for cytohesin exchange factors 1
9	94455194	94516942	61748	LOC100847367	mRNA	uncharacterized LOC100847367
9	94821392	94883974	62582	ARID1B	mRNA	AT rich interactive domain 1B (SWI1-like)
9	96024812	96044639	19827	SYNJ2	mRNA	synaptojanin 2
9	96220296	96244395	24099	LOC100294757	protein	60S acidic ribosomal protein P1-like
9	97010556	97017685	7129	FNDC1	mRNA	fibronectin type III domain containing 1
9	97424967	97435943	10976	SOD2	best RefSeq	superoxide dismutase 2. mitochondrial
9	97424967	97435943	10976	WTAP	best RefSeq	Wilms tumor 1 associated protein
9	97643846	97660920	17074	IGF2R	best RefSeq	insulin-like growth factor 2 receptor
9	97755169	97766239	11070	SLC22A1	best RefSeq	solute carrier family 22 (organic cation transporter). member 1
9	97892728	97943782	51054	SLC22A3	mRNA	solute carrier family 22 (extraneuronal monoamine transporter). member 3
9	98207389	98293694	86305	AGPAT4	best RefSeq	1-acylglycerol-3-phosphate O-acyltransferase 4 (lysophosphatidic acid acyltransferase. delta)
9	98207389	98293694	86305	MAP3K4	mRNA	mitogen-activated protein kinase kinase kinase 4
9	98638260	98642586	4326	PARK2	best RefSeq	parkinson protein 2. E3 ubiquitin protein ligase (parkin)
9	99666712	99669735	3023	PACRG	best RefSeq	PARK2 co-regulated
9	99920154	99923848	3694	PACRG	mRNA	PARK2 co-regulated
9	101988780	101990212	1432	PDE10A	mRNA	phosphodiesterase 10A
9	103066375	103069036	2661	RPS6KA2	best RefSeq	ribosomal protein S6 kinase. 90kDa. polypeptide 2
9	103363130	103372522	9392	FGFR1OP	best RefSeq	FGFR1 oncogene partner
9	104991111	105011296	20185	WDR27	mRNA	WD repeat domain 27
10	379817	395450	15633	LOC783248	protein	olfactory receptor 5W2-like
10	891352	894771	3419	MCC	best RefSeq	mutated in colorectal cancers
10	1470162	1476136	5974	EPB41L4A	best RefSeq	erythrocyte membrane protein band 4.1 like 4A
10	2451946	2489489	37543	LOC100848812	protein	envelope glycoprotein gp70-like
10	3275977	3278174	2197	KCNN2	best RefSeq	potassium intermediate/small conductance calcium-activated channel. subfamily N. member 2
10	3527241	3531420	4179	LOC781719	mRNA	mitochondrial ribosomal protein S17 pseudogene
10	7348376	7403784	55408	SV2C	best RefSeq	synaptic vesicle glycoprotein 2C
10	7785349	7788137	2788	F2RL2	best RefSeq	coagulation factor II (thrombin) receptor-like 2
10	7785349	7788137	2788	IQGAP2	mRNA	IQ motif containing GTPase activating protein 2
10	8552534	8596504	43970	WDR41	best RefSeq	WD repeat domain 41
10	8742823	8750046	7223	TBCA	best RefSeq	tubulin folding cofactor A
10	9032346	9046865	14519	AP3B1	best RefSeq	adaptor-related protein complex 3. beta 1 subunit
10	9372132	9389087	16955	SCAMP1	best RefSeq	secretory carrier membrane protein 1
10	9626015	9637402	11387	LOC100847176	mRNA	uncharacterized LOC100847176
10	10016839	10029437	12598	DMGDH	best RefSeq	dimethylglycine dehydrogenase
10	10598785	10600758	1973	PAPD4	best RefSeq	PAP associated domain containing 4
10	10638226	10653325	15099	CMYA5	mRNA	cardiomyopathy associated 5
10	10983800	10993080	9280	THBS4	best RefSeq	thrombospondin 4
10	11518562	11520497	1935	GPR137C	mRNA	G protein-coupled receptor 137C
10	12061733	12107743	46010	CLPX	mRNA	ClpX caseinolytic peptidase X homolog (E. coli)
10	12061733	12107743	46010	LOC100336614	mRNA	cartilage intermediate layer protein 1-like
10	12812813	12822882	10069	MEGF11	mRNA	multiple EGF-like-domains 11
10	13172690	13239142	66452	DIS3L	best RefSeq	DIS3 mitotic control homolog (S. cerevisiae)-like
10	13172690	13239142	66452	MAP2K1	best RefSeq	mitogen-activated protein kinase kinase 1
10	13870755	13876629	5874	SMAD3	best RefSeq	SMAD family member 3
10	14574453	14578993	4540	MAP2K5	best RefSeq	mitogen-activated protein kinase kinase 5
10	15179439	15203339	23900	ITGA11	mRNA	integrin. alpha 11
10	15529470	15532257	2787	CORO2B	mRNA	coronin. actin binding protein. 2B
10	18968171	18973130	4959	PKM	best RefSeq	pyruvate kinase. muscle
10	19036898	19053048	16150	CELF6	best RefSeq	CUGBP. Elav-like family member 6
10	20129129	20139436	10307	C10H15orf60	mRNA	chromosome 10 open reading frame. human C15orf60
10	22126960	22128700	1740	LOC100336282	mRNA	T-cell receptor alpha chain C region-like
10	25720382	25752965	32583	METTL3	best RefSeq	methyltransferase like 3
10	25720382	25752965	32583	RAB2B	best RefSeq	RAB2B. member RAS oncogene family
10	26445308	26447359	2051	ANG2	best RefSeq	angiogenin 2
10	26445308	26447359	2051	RNASE4	best RefSeq	ribonuclease. RNase A family. 4
10	26820954	26832421	11467	CCNB1IP1	best RefSeq	cyclin B1 interacting protein 1. E3 ubiquitin protein ligase
10	28463092	28467484	4392	KATNBL1	best RefSeq	katanin p80 subunit B-like 1
10	28550764	28555475	4711	EMC7	best RefSeq	chromosome 10 open reading frame. human C15orf24
10	29894120	29918538	24418	FMN1	mRNA	formin 1
10	30461778	30516291	54513	AQR	best RefSeq	aquarius homolog (mouse)
10	35875501	35903883	28382	BUB1B	best RefSeq	budding uninhibited by benzimidazoles 1 homolog beta (yeast)
10	37712395	37743260	30865	TMEM87A	best RefSeq	transmembrane protein 87A
10	37712395	37743260	30865	VPS39	best RefSeq	vacuolar protein sorting 39 homolog (S. cerevisiae)
10	37969371	38106092	136721	SNAP23	best RefSeq	synaptosomal-associated protein. 23kDa
10	37969371	38106092	136721	STARD9	mRNA	StAR-related lipid transfer (START) domain containing 9
10	38129905	38160294	30389	TTBK2	best RefSeq	tau tubulin kinase 2
10	38512353	38518462	6109	CCNDBP1	best RefSeq	cyclin D-type binding-protein 1
10	38524098	38532646	8548	EPB42	best RefSeq	erythrocyte membrane protein band 4.2
10	40000227	40006917	6690	MDGA2	mRNA	MAM domain containing glycosylphosphatidylinositol anchor 2
10	43459775	43479860	20085	MAP4K5	best RefSeq	mitogen-activated protein kinase kinase kinase kinase 5
10	43576636	43599552	22916	SAV1	best RefSeq	salvador homolog 1 (Drosophila)
10	43653024	43680899	27875	NIN	mRNA	ninein (GSK3B interacting protein)
10	43901519	43907657	6138	TRIM9	best RefSeq	tripartite motif containing 9
10	44868505	44886732	18227	C10H14orf166	best RefSeq	chromosome 10 open reading frame. human C14orf166
10	44918312	44920804	2492	NID2	best RefSeq	nidogen 2 (osteonidogen)
10	45349820	45351906	2086	LOC100336855	protein	dolichyl-diphosphooligosaccharide--protein glycosyltransferase subunit 4-like
10	45419169	45426511	7342	OAZ2	best RefSeq	ornithine decarboxylase antizyme 2
10	45459333	45470143	10810	ZNF609	best RefSeq	zinc finger protein 609
10	45640290	45704283	63993	KIAA0101	best RefSeq	KIAA0101 ortholog
10	45724735	45765180	40445	CSNK1G1	best RefSeq	casein kinase 1. gamma 1
10	46108878	46145342	36464	DAPK2	mRNA	death-associated protein kinase 2
10	46108878	46145342	36464	LOC100847631	mRNA	death-associated protein kinase 2-like
10	46486647	46491838	5191	USP3	best RefSeq	ubiquitin specific peptidase 3
10	46858538	46870498	11960	RAB8B	best RefSeq	RAB8B. member RAS oncogene family
10	47704775	47713883	9108	TLN2	mRNA	talin 2
10	48087332	48097859	10527	VPS13C	mRNA	vacuolar protein sorting 13 homolog C (S. cerevisiae)
10	49135630	49147280	11650	RORA	best RefSeq	RAR-related orphan receptor A
10	51057405	51073291	15886	MYO1E	mRNA	myosin IE
10	51783704	51790353	6649	LIPC	best RefSeq	lipase. hepatic
10	52847765	52854156	6391	LOC517509	protein	cingulin-like protein 1-like
10	53226361	53283147	56786	TCF12	best RefSeq	transcription factor 12
10	54135751	54146239	10488	TEX9	best RefSeq	testis expressed 9
10	54696943	54708245	11302	PRTG	mRNA	protogenin
10	55020216	55036182	15966	CCPG1	mRNA	cell cycle progression 1
10	55020216	55036182	15966	PIGB	best RefSeq	phosphatidylinositol glycan anchor biosynthesis. class B
10	55939327	55947006	7679	UNC13C	best RefSeq	unc-13 homolog C (C. elegans)
10	58040577	58048760	8183	MYO5A	mRNA	myosin VA (heavy chain 12. myoxin)
10	59113195	59116901	3706	GLDN	mRNA	gliomedin
10	59795217	59803217	8000	SPPL2A	mRNA	signal peptide peptidase-like 2A
10	60537918	60556553	18635	ATP8B4	mRNA	ATPase. class I. type 8B. member 4
10	61511076	61596007	84931	SHC4	best RefSeq	SHC (Src homology 2 domain containing) family. member 4
10	61716198	61720402	4204	LOC536117	mRNA	centrosomal protein of 152 kDa-like
10	62031106	62044435	13329	FBN1	best RefSeq	fibrillin 1
10	65021625	65066661	45036	SQRDL	best RefSeq	sulfide quinone reductase-like (yeast)
10	65177651	65189345	11694	SLC30A4	mRNA	solute carrier family 30 (zinc transporter). member 4
10	65401682	65448099	46417	SLC28A2	mRNA	solute carrier family 28 (sodium-coupled nucleoside transporter). member 2
10	67276577	67302133	25556	SAMD4A	best RefSeq	sterile alpha motif domain containing 4A
10	68777212	68787357	10145	PELI2	mRNA	pellino E3 ubiquitin protein ligase family member 2
10	69285918	69289645	3727	TMEM260	best RefSeq	transmembrane protein 260
10	70819156	70833294	14138	LOC100847401	mRNA	uncharacterized LOC100847401
10	70819156	70833294	14138	PSMA3	best RefSeq	proteasome (prosome. macropain) subunit. alpha type. 3
10	72577042	72584353	7311	PCNXL4	mRNA	pecanex-like 4 (Drosophila)
10	73285244	73294455	9211	MNAT1	best RefSeq	menage a trois homolog 1. cyclin H assembly factor (Xenopus laevis)
10	73740607	73745511	4904	PRKCH	best RefSeq	protein kinase C. eta
10	74073841	74108326	34485	HIF1A	best RefSeq	hypoxia inducible factor 1. alpha subunit (basic helix-loop-helix transcription factor)
10	74154534	74172090	17556	SNAPC1	best RefSeq	small nuclear RNA activating complex. polypeptide 1. 43kDa
10	74407519	74459093	51574	SYT16	mRNA	synaptotagmin XVI
10	75419514	75421093	1579	KCNH5	best RefSeq	potassium voltage-gated channel. subfamily H (eag-related). member 5
10	76164619	76176554	11935	WDR89	best RefSeq	WD repeat domain 89
10	76252283	76278225	25942	SGPP1	best RefSeq	sphingosine-1-phosphate phosphatase 1
10	76454335	76456213	1878	SYNE2	best RefSeq	spectrin repeat containing. nuclear envelope 2
10	76830544	76842686	12142	LOC100297513	mRNA	uncharacterized LOC100297513
10	76874029	76888964	14935	MTHFD1	best RefSeq	methylenetetrahydrofolate dehydrogenase (NADP+ dependent) 1. methenyltetrahydrofolate cyclohydrolase. formyltetrahydrofolate synthetase
10	76927533	76935232	7699	AKAP5	best RefSeq	A kinase (PRKA) anchor protein 5
10	76966308	76984307	17999	ZBTB1	best RefSeq	zinc finger and BTB domain containing 1
10	77346457	77362357	15900	CHURC1	best RefSeq	churchill domain containing 1
10	77426946	77436360	9414	FNTB	best RefSeq	farnesyltransferase. CAAX box. beta
10	80121839	80162749	40910	RDH12	best RefSeq	retinol dehydrogenase 12 (all-trans/9-cis/11-cis)
10	80121839	80162749	40910	VTI1B	best RefSeq	vesicle transport through interaction with t-SNAREs homolog 1B (yeast)
10	82234277	82237892	3615	SLC8A3	best RefSeq	solute carrier family 8 (sodium/calcium exchanger). member 3
10	82347712	82357643	9931	SYNJ2BP	best RefSeq	synaptojanin 2 binding protein
10	82927898	82939856	11958	PCNX	mRNA	pecanex homolog (Drosophila)
10	83448632	83460673	12041	SIPA1L1	mRNA	signal-induced proliferation-associated 1 like 1
10	83830238	83833873	3635	RGS6	mRNA	regulator of G-protein signaling 6
10	85409157	85412713	3556	ACOT2	mRNA	acyl-CoA thioesterase 2
10	85475453	85488224	12771	DNAL1	best RefSeq	dynein. axonemal. light chain 1
10	85933153	85944517	11364	LIN52	best RefSeq	lin-52 homolog (C. elegans)
10	86160343	86195674	35331	LTBP2	best RefSeq	latent transforming growth factor beta binding protein 2
10	86522662	86561975	39313	RPS6KL1	best RefSeq	ribosomal protein S6 kinase-like 1
10	86592920	86655454	62534	EIF2B2	best RefSeq	eukaryotic translation initiation factor 2B. subunit 2 beta. 39kDa
10	87563522	87590700	27178	CAMK4	mRNA	calcium/calmodulin-dependent protein kinase IV
10	87934290	87976488	42198	TTLL5	mRNA	tubulin tyrosine ligase-like family. member 5
10	89756367	89766139	9772	SPTLC2	best RefSeq	serine palmitoyltransferase. long chain base subunit 2
10	90020110	90023721	3611	ADCK1	best RefSeq	aarF domain containing kinase 1
10	92044220	92053433	9213	NRXN3	best RefSeq	neurexin 3
10	93408245	93432018	23773	TSHR	best RefSeq	thyroid stimulating hormone receptor
10	93699314	93702567	3253	STON2	best RefSeq	stonin 2
10	95445018	95448891	3873	LOC100848769	protein	craniofacial development protein 2-like
10	100999036	101000508	1472	KCNK10	protein	potassium channel. subfamily K. member 10
10	101620687	101631324	10637	TTC8	mRNA	tetratricopeptide repeat domain 8
10	102027231	102030037	2806	FOXN3	best RefSeq	forkhead box N3
10	102652293	102663857	11564	EFCAB11	mRNA	EF-hand calcium binding domain 11
10	102953391	102956829	3438	NRDE2	best RefSeq	NRDE-2. necessary for RNA interference. domain containing
10	103376023	103383348	7325	TTC7B	mRNA	tetratricopeptide repeat domain 7B
10	103678407	103684161	5754	RPS6KA5	best RefSeq	ribosomal protein S6 kinase. 90kDa. polypeptide 5
10	103848718	103850453	1735	CASC4	best RefSeq	cancer susceptibility candidate 4
10	103994561	104012478	17917	EIF3J	best RefSeq	eukaryotic translation initiation factor 3. subunit J
10	103994561	104012478	17917	SPG11	mRNA	spastic paraplegia 11 (autosomal recessive)
11	1191151	1193194	2043	BCL2L11	best RefSeq	BCL2-like 11 (apoptosis facilitator)
11	1487432	1494156	6724	ACOXL	protein	acyl-CoA oxidase-like
11	1562322	1572452	10130	BUB1	best RefSeq	budding uninhibited by benzimidazoles 1 homolog (yeast)
11	2350093	2353666	3573	SNRNP200	best RefSeq	small nuclear ribonucleoprotein 200kDa (U5)
11	2648239	2656953	8714	FER1L5	mRNA	fer-1-like 5 (C. elegans)
11	2648239	2656953	8714	LMAN2L	best RefSeq	lectin. mannose-binding 2-like
11	2718081	2720704	2623	CNNM4	best RefSeq	cyclin M4
11	2751834	2756319	4485	CNNM3	mRNA	cyclin M3
11	2787149	2792256	5107	SEMA4C	best RefSeq	sema domain. immunoglobulin domain (Ig). transmembrane domain (TM) and short cytoplasmic domain. (semaphorin) 4C
11	2826756	2834498	7742	FAM178B	protein	family with sequence similarity 178. member B
11	2939023	2945044	6021	ACTR1B	best RefSeq	ARP1 actin-related protein 1 homolog B. centractin beta (yeast)
11	2939023	2945044	6021	LOC783105	mRNA	hCG1807576-like
11	3155997	3181786	25789	TMEM131	mRNA	transmembrane protein 131
11	4311309	4323339	12030	MRPL30	best RefSeq	mitochondrial ribosomal protein L30
11	4419032	4434040	15008	EIF5B	mRNA	eukaryotic translation initiation factor 5B
11	4419032	4434040	15008	TXNDC9	best RefSeq	thioredoxin domain containing 9
11	4487012	4506093	19081	REV1	mRNA	REV1. polymerase (DNA directed)
11	5101835	5103102	1267	AFF3	mRNA	AF4/FMR2 family. member 3
11	5804805	5818695	13890	LOC100336674	mRNA	solute carrier family 10 (sodium/bile acid cotransporter family). member 6-like
11	6070183	6072029	1846	TBC1D8	best RefSeq	TBC1 domain family. member 8 (with GRAM domain)
11	6237596	6242731	5135	RNF149	mRNA	ring finger protein 149
11	11344567	11350011	5444	RAB11FIP5	best RefSeq	RAB11 family interacting protein 5 (class I)
11	11373384	11378096	4712	SFXN5	best RefSeq	sideroflexin 5
11	13003909	13026968	23059	DYSF	best RefSeq	dysferlin. limb girdle muscular dystrophy 2B (autosomal recessive)
11	13136302	13183367	47065	ZNF638	best RefSeq	zinc finger protein 638
11	13244115	13246135	2020	LOC789453	mRNA	uncharacterized LOC789453
11	13587183	13589385	2202	CLEC4F	mRNA	C-type lectin domain family 4. member F
11	14568522	14585970	17448	MEMO1	best RefSeq	mediator of cell motility 1
11	14865022	14881149	16127	NLRC4	best RefSeq	NLR family. CARD domain containing 4
11	14899765	14927616	27851	YIPF4	mRNA	Yip1 domain family. member 4
11	15149837	15155478	5641	BIRC6	best RefSeq	baculoviral IAP repeat containing 6
11	15369971	15375315	5344	TTC27	best RefSeq	tetratricopeptide repeat domain 27
11	16122932	16130458	7526	RASGRP3	best RefSeq	RAS guanyl releasing protein 3 (calcium and DAG-regulated)
11	18934534	18944027	9493	CRIM1	best RefSeq	cysteine rich transmembrane BMP regulator 1 (chordin-like)
11	19065030	19071606	6576	FEZ2	best RefSeq	fasciculation and elongation protein zeta 2 (zygin II)
11	19195726	19201313	5587	VIT	best RefSeq	vitrin
11	19411723	19422335	10612	STRN	best RefSeq	striatin. calmodulin binding protein
11	21211676	21241225	29549	DHX57	best RefSeq	DEAH (Asp-Glu-Ala-Asp/His) box polypeptide 57
11	21533135	21556940	23805	CDKL4	best RefSeq	cyclin-dependent kinase-like 4
11	21559452	21652185	92733	MAP4K3	best RefSeq	mitogen-activated protein kinase kinase kinase kinase 3
11	24919445	24933503	14058	KCNG3	protein	potassium voltage-gated channel. subfamily G. member 3
11	25036830	25055920	19090	MTA3	best RefSeq	metastasis associated 1 family. member 3
11	25745866	25760422	14556	THADA	mRNA	thyroid adenoma associated
11	25983607	26007741	24134	PLEKHH2	mRNA	pleckstrin homology domain containing. family H (with MyTH4 domain) member 2
11	26139004	26143825	4821	ABCG5	best RefSeq	ATP-binding cassette. sub-family G (WHITE). member 5
11	26413517	26421097	7580	PPM1B	best RefSeq	protein phosphatase. Mg2+/Mn2+ dependent. 1B
11	26813272	26817899	4627	CAMKMT	best RefSeq	calmodulin-lysine N-methyltransferase
11	27771009	27798188	27179	SRBD1	best RefSeq	S1 RNA binding domain 1
11	28098172	28126279	28107	PRKCE	best RefSeq	protein kinase C. epsilon
11	29019061	29040758	21697	SOCS5	best RefSeq	suppressor of cytokine signaling 5
11	29253340	29258419	5079	TTC7A	best RefSeq	tetratricopeptide repeat domain 7A
11	29415838	29418360	2522	C11H2orf61	protein	chromosome 11 open reading frame. human C2orf61
11	29905012	29911464	6452	LOC786908	protein	archaemetzincin-2-like
11	31135858	31139229	3371	FSHR	best RefSeq	follicle stimulating hormone receptor
11	32991455	32998132	6677	NRXN1	best RefSeq	neurexin 1
11	36252821	36267063	14242	ASB3	best RefSeq	ankyrin repeat and SOCS box containing 3
11	36894357	36922210	27853	C11H2orf73	best RefSeq	chromosome 11 open reading frame. human C2orf73
11	37062470	37073525	11055	SPTBN1	best RefSeq	spectrin. beta. non-erythrocytic 1
11	44710586	44756802	46216	LOC100300896	mRNA	sulfotransferase family. cytosolic. 1C. member 4-like
11	44774354	44788840	14486	SULT1C3	best RefSeq	sulfotransferase family. cytosolic. 1C. member 3
11	45410018	45419150	9132	ST6GAL2	best RefSeq	ST6 beta-galactosamide alpha-2.6-sialyltranferase 2
11	45584828	45607314	22486	UXS1	best RefSeq	UDP-glucuronate decarboxylase 1
11	45812032	45813544	1512	NCK2	best RefSeq	NCK adaptor protein 2
11	45923203	45931199	7996	LOC786288	protein	tubulin alpha-1C chain-like
11	46096104	46102782	6678	TTL	best RefSeq	tubulin tyrosine ligase
11	46136385	46148438	12053	CHCHD5	best RefSeq	coiled-coil-helix-coiled-coil-helix domain containing 5
11	46136385	46148438	12053	POLR1B	best RefSeq	polymerase (RNA) I polypeptide B. 128kDa
11	46296500	46307084	10584	LOC100139240	protein	60S ribosomal protein L10-like
11	46296500	46307084	10584	NT5DC4	protein	5'-nucleotidase domain containing 4
11	46805073	46860952	55879	PAX8	mRNA	paired box 8
11	47124417	47126336	1919	LOC100294952	mRNA	T-cell receptor beta chain T17T-22-like
11	47353316	47368837	15521	EIF2AK3	best RefSeq	eukaryotic translation initiation factor 2-alpha kinase 3
11	47738097	47740533	2436	THNSL2	best RefSeq	threonine synthase-like 2 (S. cerevisiae)
11	48214186	48261110	46924	CHMP3	best RefSeq	vacuolar protein sorting 24 homolog (S. cerevisiae)
11	48214186	48261110	46924	KDM3A	best RefSeq	lysine (K)-specific demethylase 3A
11	48441922	48456965	15043	REEP1	best RefSeq	receptor accessory protein 1
11	48543625	48544761	1136	IMMT	best RefSeq	inner membrane protein. mitochondrial
11	48582640	48612461	29821	PTCD3	best RefSeq	Pentatricopeptide repeat domain 3
11	48961761	48970370	8609	ATOH8	best RefSeq	atonal homolog 8 (Drosophila)
11	49670790	49697604	26814	TCF7L1	mRNA	transcription factor 7-like 1 (T-cell specific. HMG-box)
11	49785697	49829319	43622	KCMF1	best RefSeq	potassium channel modulatory factor 1
11	50395441	50408766	13325	SUCLG1	best RefSeq	succinate-CoA ligase. alpha subunit
11	54828768	54850079	21311	CTNNA2	best RefSeq	catenin (cadherin-associated protein). alpha 2
11	58811250	58826943	15693	LRRTM4	mRNA	leucine rich repeat transmembrane neuronal 4
11	59557827	59569739	11912	LOC100138036	protein	2.3-bisphosphoglycerate mutase pseudogene
11	60329558	60408020	78462	CCT4	best RefSeq	chaperonin containing TCP1. subunit 4 (delta)
11	60567250	60582979	15729	COMMD1	best RefSeq	copper metabolism (Murr1) domain containing 1
11	61097024	61099749	2725	EHBP1	mRNA	EH domain binding protein 1
11	61932165	61986377	54212	MDH1	best RefSeq	malate dehydrogenase 1. NAD (soluble)
11	61932165	61986377	54212	WDPCP	best RefSeq	WD repeat containing planar cell polarity effector
11	62100688	62198651	97963	LOC785190	protein	nucleoplasmin-2-like
11	62355459	62365225	9766	VPS54	best RefSeq	vacuolar protein sorting 54 homolog (S. cerevisiae)
11	65685463	65694352	8889	LOC786621	mRNA	serpin A3-3-like
11	66602594	66644880	42286	PPP3R1	best RefSeq	protein phosphatase 3. regulatory subunit B. alpha
11	66832371	66861866	29495	APLF	best RefSeq	aprataxin and PNKP like factor
11	67361263	67368600	7337	ANTXR1	best RefSeq	anthrax toxin receptor 1
11	67668124	67726029	57905	GFPT1	best RefSeq	glutamine--fructose-6-phosphate transaminase 1
11	68221291	68227698	6407	SNRNP27	best RefSeq	small nuclear ribonucleoprotein 27kDa (U4/U6.U5)
11	68239079	68277183	38104	ASPRV1	mRNA	aspartic peptidase. retroviral-like 1
11	68239079	68277183	38104	MXD1	best RefSeq	MAX dimerization protein 1
11	68331490	68356994	25504	LOC100848365	mRNA	uncharacterized LOC100848365
11	68437845	68462700	24855	C11H2orf42	best RefSeq	chromosome 11 open reading frame. human C2orf42
11	68505012	68591334	86322	TIA1	best RefSeq	TIA1 cytotoxic granule-associated RNA binding protein
11	68890549	68901764	11215	GALNT14	best RefSeq	UDP-N-acetyl-alpha-D-galactosamine:polypeptide N-acetylgalactosaminyltransferase 14 (GalNAc-T14)
11	69068676	69076559	7883	CAPN13	best RefSeq	calpain 13
11	69289388	69305123	15735	LCLAT1	protein	lysocardiolipin acyltransferase 1
11	70534698	70537195	2497	ALK	protein	anaplastic lymphoma receptor tyrosine kinase
11	70677702	70710360	32658	CLIP4	best RefSeq	CAP-GLY domain containing linker protein family. member 4
11	70887485	70906540	19055	TRMT61B	mRNA	tRNA methyltransferase 61 homolog B (S. cerevisiae)
11	70887485	70906540	19055	WDR43	best RefSeq	WD repeat domain 43
11	70961745	70974393	12648	PPP1CB	best RefSeq	protein phosphatase 1. catalytic subunit. beta isozyme
11	71857568	71864794	7226	RBKS	best RefSeq	ribokinase
11	72045618	72073694	28076	GPN1	best RefSeq	GPN-loop GTPase 1
11	72045618	72073694	28076	ZNF512	best RefSeq	zinc finger protein 512
11	72589729	72622963	33234	MAPRE3	best RefSeq	microtubule-associated protein. RP/EB family. member 3
11	72589729	72622963	33234	TMEM214	best RefSeq	transmembrane protein 214
11	72798224	72807177	8953	C11H2orf18	best RefSeq	chromosome 11 open reading frame. human C2orf18
11	73018147	73042236	24089	OTOF	best RefSeq	otoferlin
11	73461424	73468453	7029	KIF3C	best RefSeq	kinesin family member 3C
11	73497372	73509530	12158	LOC783461	protein	40S ribosomal protein S15a-like
11	73563924	73578585	14661	ASXL2	mRNA	additional sex combs like 2 (Drosophila)
11	73754862	73761550	6688	DTNB	best RefSeq	dystrobrevin. beta
11	75059440	75073724	14284	C11H2orf44	mRNA	chromosome 11 open reading frame. human C2orf44
11	75059440	75073724	14284	FKBP1B	best RefSeq	FK506 binding protein 1B. 12.6 kDa
11	75084674	75211787	127113	ATAD2B	best RefSeq	ATPase family. AAA domain containing 2B
11	75084674	75211787	127113	MFSD2B	mRNA	major facilitator superfamily domain containing 2B
11	75329898	75330877	979	KLHL29	best RefSeq	kelch-like 29 (Drosophila)
11	78703637	78728798	25161	SDC1	best RefSeq	syndecan 1
11	78933084	78942027	8943	WDR35	mRNA	WD repeat domain 35
11	79119413	79122405	2992	LOC100847547	mRNA	uncharacterized LOC100847547
11	82952710	82996846	44136	NBAS	mRNA	neuroblastoma amplified sequence
11	86117091	86122752	5661	LPIN1	best RefSeq	lipin 1
11	86199567	86205420	5853	GREB1	best RefSeq	growth regulation by estrogen in breast cancer 1
11	86948159	86964317	16158	NOL10	best RefSeq	nucleolar protein 10
11	87193515	87202001	8486	HPCAL1	best RefSeq	hippocalcin-like 1
11	87532731	87568206	35475	GRHL1	best RefSeq	grainyhead-like 1 (Drosophila)
11	87532731	87568206	35475	KLF11	best RefSeq	Kruppel-like factor 11
11	87649717	87659230	9513	TAF1B	best RefSeq	TATA box binding protein (TBP)-associated factor. RNA polymerase I. B. 63kDa
11	87827877	87840061	12184	LOC100295100	mRNA	uncharacterized LOC100295100
11	87853450	87886328	32878	YWHAQ	best RefSeq	tyrosine 3-monooxygenase/tryptophan 5-monooxygenase activation protein. theta polypeptide
11	87913641	87924561	10920	ADAM17	mRNA	ADAM metallopeptidase domain 17
11	88225988	88270449	44461	MBOAT2	mRNA	membrane bound O-acyltransferase domain containing 2
11	88541042	88596997	55955	LOC536267	mRNA	kinase D-interacting substrate of 220 kDa-like
11	92341540	92396572	55032	GGTA1	best RefSeq	alpha-galactosyltransferase 1 (glycoprotein)
11	92801072	92804111	3039	TTLL11	mRNA	tubulin tyrosine ligase-like family. member 11
11	93430708	93432996	2288	LOC615170	protein	olfactory receptor. family 1. subfamily L. member 3-like
11	93456549	93493306	36757	LOC787273	protein	olfactory receptor 1J2-like
11	93605831	93610641	4810	OR1J2	protein	olfactory receptor. family 1. subfamily J. member 2
11	94209792	94245020	35228	RABGAP1	best RefSeq	RAB GTPase activating protein 1
11	94623606	94637686	14080	DENND1A	best RefSeq	DENN/MADD domain containing 1A
11	95527513	95537541	10028	NR5A1	best RefSeq	nuclear receptor subfamily 5. group A. member 1
11	96372991	96383703	10712	MAPKAP1	best RefSeq	mitogen-activated protein kinase associated protein 1
11	96562216	96591835	29619	PBX3	best RefSeq	pre-B-cell leukemia homeobox 3
11	97185952	97187366	1414	FAM125B	mRNA	family with sequence similarity 125. member B
11	97439198	97446804	7606	LMX1B	mRNA	LIM homeobox transcription factor 1. beta-like
11	97793820	97825155	31335	RALGPS1	best RefSeq	Ral GEF with PH domain and SH3 binding motif 1
11	97846118	97874197	28079	ANGPTL2	best RefSeq	angiopoietin-like 2
11	98099385	98108350	8965	GARNL3	best RefSeq	GTPase activating Rap/RanGAP domain-like 3
11	98583435	98591559	8124	ST6GALNAC4	best RefSeq	ST6 (alpha-N-acetyl-neuraminyl-2.3-beta-galactosyl-1.3)-N-acetylgalactosaminide alpha-2.6-sialyltransferase 4
11	98627167	98635360	8193	FAM102A	best RefSeq	family with sequence similarity 102. member A
11	98722236	98724811	2575	NAIF1	best RefSeq	nuclear apoptosis inducing factor 1
11	98795571	98803635	8064	C11H9orf16	best RefSeq	chromosome 11 open reading frame. human C9orf16
11	98795571	98803635	8064	LCN2	mRNA	lipocalin 2
11	99059919	99064992	5073	ODF2	best RefSeq	outer dense fiber of sperm tails 2
11	99066950	99103432	36482	GLE1	best RefSeq	GLE1 RNA export mediator homolog (yeast)
11	99124411	99172883	48472	SPTAN1	best RefSeq	spectrin. alpha. non-erythrocytic 1
11	99413363	99420606	7243	LRRC8A	best RefSeq	leucine rich repeat containing 8 family. member A
11	99583499	99596559	13060	CRAT	best RefSeq	carnitine O-acetyltransferase
11	99583499	99596559	13060	PPP2R4	best RefSeq	protein phosphatase 2A activator. regulatory subunit 4
11	100695613	100707474	11861	HMCN2	mRNA	hemicentin 2
11	101010198	101018388	8190	ABL1	best RefSeq	c-abl oncogene 1. non-receptor tyrosine kinase
11	101145893	101171740	25847	FIBCD1	protein	fibrinogen C domain containing 1
11	101250382	101257773	7391	LAMC3	mRNA	laminin. gamma 3
11	101429777	101442215	12438	NUP214	best RefSeq	nucleoporin 214kDa
11	101487127	101500387	13260	FAM78A	best RefSeq	family with sequence similarity 78. member A
11	101814810	101819103	4293	RAPGEF1	best RefSeq	Rap guanine nucleotide exchange factor (GEF) 1
11	102088274	102107833	19559	MED27	best RefSeq	mediator complex subunit 27
11	102509543	102515401	5858	TTF1	best RefSeq	transcription termination factor. RNA polymerase I
11	102843420	102857236	13816	AK8	best RefSeq	adenylate kinase 8
11	103302351	103311949	9598	PAEP	best RefSeq	progestagen-associated endometrial protein
11	104168845	104183113	14268	LOC100335754	mRNA	uncharacterized LOC100335754
11	104254040	104258107	4067	ABO	best RefSeq	ABO blood group (transferase A. alpha 1-3-N-acetylgalactosaminyltransferase; transferase B. alpha 1-3-galactosyltransferase)
11	104392567	104396099	3532	ADAMTS13	mRNA	ADAM metallopeptidase with thrombospondin type 1 motif. 13
11	104739756	104741688	1932	VAV2	mRNA	vav 2 guanine nucleotide exchange factor
11	106690617	106696158	5541	OLFM1	best RefSeq	olfactomedin 1
11	107116887	107157336	40449	BET1L	best RefSeq	blocked early in transport 1 homolog (S. cerevisiae)-like
12	1567887	1576541	8654	TDRD3	best RefSeq	tudor domain containing 3
12	2622795	2634050	11255	DIAPH3	best RefSeq	diaphanous homolog 3 (Drosophila)
12	9139933	9150602	10669	LOC100141168	protein	polypeptide N-acetylgalactosaminyltransferase 11-like
12	11886713	11892553	5840	VWA8	mRNA	von Willebrand factor A domain containing 8
12	12258901	12260717	1816	DGKH	mRNA	diacylglycerol kinase. eta
12	12774816	12777776	2960	TNFSF11	best RefSeq	tumor necrosis factor (ligand) superfamily. member 11
12	13061163	13071024	9861	EPSTI1	mRNA	epithelial stromal interaction 1 (breast)
12	14006826	14013349	6523	LOC100138599	mRNA	uncharacterized LOC100138599
12	14685107	14705263	20156	SERP2	best RefSeq	stress-associated endoplasmic reticulum protein family member 2
12	15213727	15217193	3466	KIAA1704	best RefSeq	KIAA1704 ortholog
12	15275559	15279456	3897	LOC522140	mRNA	CAP1 protein-like pseudogene
12	16090143	16107596	17453	ZC3H13	mRNA	zinc finger CCCH-type containing 13
12	16703389	16711195	7806	LRCH1	mRNA	leucine-rich repeats and calponin homology (CH) domain containing 1
12	17981357	18003452	22095	MED4	best RefSeq	mediator complex subunit 4
12	18125381	18126656	1275	ITM2B	best RefSeq	integral membrane protein 2B
12	18125381	18126656	1275	LOC100296890	mRNA	uncharacterized LOC100296890
12	19446102	19459159	13057	LOC100848764	mRNA	uncharacterized LOC100848764
12	20682604	20729727	47123	FAM124A	protein	family with sequence similarity 124A
12	20877240	20907790	30550	INTS6	mRNA	integrator complex subunit 6
12	20877240	20907790	30550	SERPINE3	best RefSeq	serpin peptidase inhibitor. clade E (nexin. plasminogen activator inhibitor type 1). member 3
12	21232298	21238681	6383	WDFY2	best RefSeq	WD repeat and FYVE domain containing 2
12	21366143	21458291	92148	ATP7B	mRNA	ATPase. Cu++ transporting. beta polypeptide
12	23334881	23338290	3409	FREM2	mRNA	FRAS1 related extracellular matrix protein 2
12	24529988	24540080	10092	LOC787777	protein	transcription factor E2F4-like
12	24634176	24686808	52632	FAM48A	best RefSeq	family with sequence similarity 48. member A
12	25934953	25944381	9428	NBEA	mRNA	neurobeachin
12	25997505	26051067	53562	LOC100849066	protein	uncharacterized LOC100849066
12	26253807	26269506	15699	NBEA	mRNA	neurobeachin
12	27894392	27904067	9675	STARD13	best RefSeq	StAR-related lipid transfer (START) domain containing 13
12	28275938	28366965	91027	PDS5B	mRNA	PDS5. regulator of cohesion maintenance. homolog B (S. cerevisiae)
12	29686101	29688363	2262	B3GALTL	mRNA	beta 1.3-galactosyltransferase-like
12	32602364	32617133	14769	LNX2	best RefSeq	ligand of numb-protein X 2
12	32940257	32957691	17434	USP12	best RefSeq	ubiquitin specific peptidase 12
12	33443768	33464345	20577	LOC536660	protein	aTPase. aminophospholipid transporter. class I. type 8A. member 2-like
12	33580276	33585210	4934	SHISA2	best RefSeq	shisa homolog 2 (Xenopus laevis)
12	33695263	33700719	5456	ATP8A2	mRNA	ATPase. aminophospholipid transporter. class I. type 8A. member 2
12	34600028	34601347	1319	MIPEP	mRNA	mitochondrial intermediate peptidase
12	36481245	36497636	16391	ZMYM5	best RefSeq	zinc finger. MYM-type 5
12	36510656	36534269	23613	PSPC1	best RefSeq	paraspeckle component 1
12	39807692	39858199	50507	PCDH9	mRNA	protocadherin 9
12	44314001	44361516	47515	KLHL1	best RefSeq	kelch-like 1 (Drosophila)
12	46764024	46770562	6538	DACH1	mRNA	dachshund homolog 1 (Drosophila)
12	51179687	51196105	16418	LMO7	mRNA	LIM domain 7
12	52581300	52588078	6778	MYCBP2	best RefSeq	MYC binding protein 2
12	53032861	53153883	121022	SCEL	best RefSeq	sciellin
12	62664066	62669737	5671	SLITRK5	mRNA	SLIT and NTRK-like family. member 5
12	66568209	66577832	9623	GPC5	best RefSeq	glypican 5
12	76819712	76824491	4779	CLDN10	best RefSeq	claudin 10
12	76872423	76887686	15263	DZIP1	best RefSeq	DAZ interacting protein 1
12	76967549	76982622	15073	DNAJC3	best RefSeq	DnaJ (Hsp40) homolog. subfamily C. member 3
12	77095052	77118801	23749	UGGT2	mRNA	UDP-glucose glycoprotein glucosyltransferase 2
12	77237321	77240772	3451	HS6ST3	best RefSeq	heparan sulfate 6-O-sulfotransferase 3
12	78421054	78423657	2603	MBNL2	best RefSeq	muscleblind-like 2 (Drosophila)
12	80720896	80741590	20694	ZIC2	best RefSeq	Zic family member 2
12	80887644	81066024	178380	PCCA	best RefSeq	propionyl CoA carboxylase. alpha polypeptide
12	82249150	82257526	8376	FGF14	best RefSeq	fibroblast growth factor 14
12	83267659	83270861	3202	SLC10A2	protein	solute carrier family 10 (sodium/bile acid cotransporter family). member 2
12	86285772	86310860	25088	EFNB2	mRNA	ephrin-B2
12	88060952	88064537	3585	MYO16	mRNA	myosin XVI
12	89477765	89481986	4221	ARHGEF7	mRNA	Rho guanine nucleotide exchange factor (GEF) 7
12	90524396	90529075	4679	F10	best RefSeq	coagulation factor X
12	90789716	90811012	21296	LOC618499	protein	family with sequence similarity 70. member B-like
13	806792	818444	11652	PLCB1	best RefSeq	phospholipase C. beta 1 (phosphoinositide-specific)
13	3424246	3432024	7778	SNAP25	best RefSeq	synaptosomal-associated protein. 25kDa
13	6994253	6996625	2372	ISM1	best RefSeq	isthmin 1 homolog (zebrafish)
13	7929838	7953013	23175	MACROD2	best RefSeq	MACRO domain containing 2
13	10398543	10412985	14442	KIF16B	mRNA	kinesin family member 16B
13	11833497	11851161	17664	CAMK1D	mRNA	calcium/calmodulin-dependent protein kinase ID
13	12243808	12251155	7347	CDC123	best RefSeq	cell division cycle 123 homolog (S. cerevisiae)
13	12243808	12251155	7347	NUDT5	best RefSeq	nudix (nucleoside diphosphate linked moiety X)-type motif 5
13	12259846	12305646	45800	DHTKD1	best RefSeq	dehydrogenase E1 and transketolase domain containing 1
13	12324438	12363217	38779	UPF2	mRNA	UPF2 regulator of nonsense transcripts homolog (yeast)
13	12558715	12577494	18779	ECHDC3	best RefSeq	enoyl CoA hydratase domain containing 3
13	13050239	13057128	6889	CELF2	best RefSeq	CUGBP. Elav-like family member 2
13	16490963	16495617	4654	SFMBT2	best RefSeq	Scm-like with four mbt domains 2
13	18032411	18048810	16399	ACBD5	best RefSeq	acyl-CoA binding domain containing 5
13	18032411	18048810	16399	MASTL	best RefSeq	microtubule associated serine/threonine kinase-like
13	18154217	18161634	7417	ABI1	best RefSeq	abl-interactor 1
13	18939232	18949269	10037	PARD3	mRNA	par-3 partitioning defective 3 homolog (C. elegans)
13	20595554	20655696	60142	ARL5B	mRNA	ADP-ribosylation factor-like 5B
13	23045641	23100469	54828	MLLT10	mRNA	myeloid/lymphoid or mixed-lineage leukemia (trithorax homolog. Drosophila); translocated to. 10
13	23838929	23863464	24535	LOC100847512	mRNA	uncharacterized LOC100847512
13	23874080	23906853	32773	PIP4K2A	best RefSeq	phosphatidylinositol-5-phosphate 4-kinase. type II. alpha
13	24220732	24242032	21300	ARMC3	best RefSeq	armadillo repeat containing 3
13	24482237	24488893	6656	PTF1A	protein	pancreas specific transcription factor. 1a
13	25625637	25631340	5703	KIAA1217	mRNA	KIAA1217 ortholog
13	25983815	25985907	2092	LOC788520	protein	phosphoribosyltransferase domain-containing protein 1-like
13	26258112	26269431	11319	GPR158	best RefSeq	G protein-coupled receptor 158
13	29934974	29961695	26721	OLAH	protein	oleoyl-ACP hydrolase
13	29934974	29961695	26721	RPP38	best RefSeq	ribonuclease P/MRP 38kDa subunit
13	29991761	29996027	4266	NMT2	best RefSeq	N-myristoyltransferase 2
13	31263616	31265298	1682	PTER	best RefSeq	phosphotriesterase related
13	31399796	31412721	12925	RSU1	best RefSeq	Ras suppressor protein 1
13	31851749	31895639	43890	TRDMT1	best RefSeq	tRNA aspartic acid methyltransferase 1
13	33154310	33216825	62515	CACNB2	best RefSeq	calcium channel. voltage-dependent. beta 2 subunit
13	33316586	33362805	46219	NSUN6	best RefSeq	NOP2/Sun domain family. member 6
13	34935259	35040141	104882	SVIL	best RefSeq	supervillin
13	35119357	35138908	19551	LOC100335867	mRNA	uncharacterized LOC100335867
13	35528832	35563430	34598	MTPAP	mRNA	mitochondrial poly(A) polymerase
13	37790216	37816707	26491	PCSK2	best RefSeq	proprotein convertase subtilisin/kexin type 2
13	38870949	38885510	14561	SEC23B	best RefSeq	Sec23 homolog B (S. cerevisiae)
13	38938443	38945237	6794	DTD1	best RefSeq	D-tyrosyl-tRNA deacylase 1 homolog (S. cerevisiae)
13	39246653	39261246	14593	SLC24A3	mRNA	solute carrier family 24 (sodium/potassium/calcium exchanger). member 3
13	40048394	40073472	25078	C13H20orf26	mRNA	chromosome 13 open reading frame. human C20orf26
13	40393220	40399036	5816	RALGAPA2	mRNA	Ral GTPase activating protein. alpha subunit 2 (catalytic)
13	40837170	40844495	7325	LOC100848179	mRNA	uncharacterized LOC100848179
13	40837170	40844495	7325	PLK1S1	best RefSeq	polo-like kinase 1 substrate 1
13	41035630	41080260	44630	NKX2-4	protein	NK2 homeobox 4
13	42824577	42832599	8022	SYNDIG1	best RefSeq	synapse differentiation inducing 1
13	42923545	42926106	2561	LOC100849004	mRNA	uncharacterized LOC100849004
13	42944185	42964880	20695	APMAP	best RefSeq	adipocyte plasma membrane associated protein
13	43149511	43152577	3066	LOC100849032	mRNA	uncharacterized LOC100849032
13	43358578	43385325	26747	FAM208B	mRNA	family with sequence similarity 208. member B
13	44173026	44206016	32990	AKR1E2	protein	aldo-keto reductase family 1. member E2
13	46433697	46446024	12327	ADARB2	best RefSeq	adenosine deaminase. RNA-specific. B2
13	46751495	46827833	76338	LARP4B	best RefSeq	La ribonucleoprotein domain family. member 4B
13	46922856	46927325	4469	DIP2C	best RefSeq	DIP2 disco-interacting protein 2 homolog C (Drosophila)
13	48354812	48370925	16113	C13H20orf196	best RefSeq	chromosome 13 open reading frame. human C20orf196
13	48651202	48652725	1523	FERMT1	best RefSeq	fermitin family member 1
13	52609808	52656105	46297	PTPRA	best RefSeq	protein tyrosine phosphatase. receptor type. A
13	53610475	53676510	66035	PDYN	best RefSeq	prodynorphin
13	53610475	53676510	66035	SIRPA	best RefSeq	signal-regulatory protein alpha
13	53982995	53990117	7122	SIRPB1	mRNA	Tyrosine-protein phosphatase non-receptor type substrate 1-like
13	54047485	54066805	19320	GINS1	best RefSeq	GINS complex subunit 1 (Psf1 homolog)
13	54674899	54700230	25331	KCNQ2	mRNA	potassium voltage-gated channel. KQT-like subfamily. member 2
13	55694107	55704549	10442	CDH4	mRNA	cadherin 4. type 1. R-cadherin (retinal)
13	58494656	58499155	4499	VAPB	best RefSeq	VAMP (vesicle-associated membrane protein)-associated protein B and C
13	60442495	60468277	25782	RAD21L1	mRNA	RAD21-like 1 (S. pombe)
13	61785538	61806865	21327	BCL2L1	best RefSeq	BCL2-like 1
13	61785538	61806865	21327	LOC100848323	mRNA	uncharacterized LOC100848323
13	62125183	62137558	12375	HCK	best RefSeq	hemopoietic cell kinase
13	62909025	62914523	5498	BPIFB3	best RefSeq	BPI fold containing family B. member 3
13	63130337	63146983	16646	BPIFA2D	protein	BPI fold containing family A. member 2D
13	65141544	65183038	41494	MMP24	mRNA	matrix metallopeptidase 24 (membrane-inserted)
13	65954088	65965727	11639	EPB41L1	mRNA	erythrocyte membrane protein band 4.1-like 1
13	67399138	67425516	26378	CTNNBL1	best RefSeq	catenin. beta like 1
13	67463110	67465890	2780	VSTM2L	best RefSeq	V-set and transmembrane domain containing 2 like
13	67570270	67582426	12156	RPRD1B	best RefSeq	regulation of nuclear pre-mRNA domain containing 1B
13	67768874	67770173	1299	LOC514211	mRNA	uncharacterized LOC514211
13	68316192	68325414	9222	PPP1R16B	best RefSeq	protein phosphatase 1. regulatory subunit 16B
13	68376188	68399388	23200	DHX35	best RefSeq	DEAH (Asp-Glu-Ala-His) box polypeptide 35
13	68376188	68399388	23200	FAM83D	best RefSeq	family with sequence similarity 83. member D
13	70733400	70793796	60396	CHD6	best RefSeq	chromodomain helicase DNA binding protein 6
13	71381024	71414399	33375	PTPRT	mRNA	protein tyrosine phosphatase. receptor type. T
13	73644003	73656781	12778	SERINC3	best RefSeq	serine incorporator 3
13	73696164	73702043	5879	PKIG	best RefSeq	protein kinase (cAMP-dependent. catalytic) inhibitor gamma
13	74116015	74122013	5998	STK4	best RefSeq	serine/threonine kinase 4
13	77560777	77610852	50075	PREX1	mRNA	phosphatidylinositol-3.4.5-trisphosphate-dependent Rac exchange factor 1
14	1486102	1493001	6899	ZNF34	best RefSeq	zinc finger protein 34
14	2915391	2940147	24756	LOC100849033	mRNA	uncharacterized LOC100849033
14	3906706	3914035	7329	PTK2	best RefSeq	PTK2 protein tyrosine kinase 2
14	4239821	4246083	6262	TRAPPC9	best RefSeq	trafficking protein particle complex 9
14	5161708	5170988	9280	COL22A1	mRNA	collagen. type XXII. alpha 1
14	8974512	8978782	4270	ST3GAL1	best RefSeq	ST3 beta-galactoside alpha-2.3-sialyltransferase 1
14	8988949	8992174	3225	LOC100847481	mRNA	uncharacterized LOC100847481
14	9510999	9553205	42206	PHF20L1	best RefSeq	PHD finger protein 20-like 1
14	10769625	10775305	5680	LOC785191	protein	uncharacterized LOC785191
14	11545009	11557193	12184	ASAP1	best RefSeq	ArfGAP with SH3 domain. ankyrin repeat and PH domain 1
14	11770834	11782284	11450	FAM49B	best RefSeq	family with sequence similarity 49. member B
14	16435749	16443535	7786	NSMCE2	best RefSeq	non-SMC element 2. MMS21 homolog (S. cerevisiae)
14	16723701	16732650	8949	SQLE	best RefSeq	squalene epoxidase
14	16970064	16975727	5663	MTSS1	best RefSeq	metastasis suppressor 1
14	17116662	17138879	22217	NDUFB9	best RefSeq	NADH dehydrogenase (ubiquinone) 1 beta subcomplex. 9. 22kDa
14	19745134	19787270	42136	LOC515601	protein	hyaluronan synthase 2-like
14	20629163	20637026	7863	LOC100297500	protein	cryptic protein-like
14	20952022	20955226	3204	LOC512910	mRNA	uncharacterized LOC512910
14	21094310	21098091	3781	PRKDC	mRNA	protein kinase. DNA-activated. catalytic polypeptide
14	21191052	21192200	1148	MCM4	mRNA	minichromosome maintenance complex component 4
14	21608559	21621739	13180	C14H8orf22	best RefSeq	chromosome 14 open reading frame. human C8orf22
14	22670121	22682844	12723	PCMTD1	best RefSeq	protein-L-isoaspartate (D-aspartate) O-methyltransferase domain containing 1
14	23108052	23110548	2496	FAM150A	protein	family with sequence similarity 150. member A
14	23147383	23169798	22415	RB1CC1	best RefSeq	RB1-inducible coiled-coil 1
14	23383775	23387895	4120	OPRK1	best RefSeq	opioid receptor. kappa 1
14	24018803	24074220	55417	LOC100847881	mRNA	uncharacterized LOC100847881
14	24324094	24381979	57885	XKR4	protein	XK. Kell blood group complex subunit-related family. member 4
14	24864286	24906337	42051	LYN	best RefSeq	v-yes-1 Yamaguchi sarcoma viral related oncogene homolog
14	24975563	25015640	40077	PLAG1	mRNA	pleiomorphic adenoma gene 1
14	25021594	25054377	32783	CHCHD7	best RefSeq	coiled-coil-helix-coiled-coil-helix domain containing 7
14	26295004	26302589	7585	UBXN2B	best RefSeq	UBX domain protein 2B
14	26482710	26484137	1427	NSMAF	mRNA	neutral sphingomyelinase (N-SMase) activation associated factor
14	26631471	26643829	12358	TOX	best RefSeq	thymocyte selection-associated high mobility group box
14	27850874	27859895	9021	LOC513181	protein	elongation factor 2-like
14	27866076	27874903	8827	LOC100848436	mRNA	uncharacterized LOC100848436
14	27866076	27874903	8827	RAB2A	best RefSeq	RAB2A. member RAS oncogene family
14	28031754	28044383	12629	CHD7	mRNA	chromodomain helicase DNA binding protein 7
14	28567029	28578384	11355	CLVS1	best RefSeq	clavesin 1
14	28849845	28863027	13182	ASPH	best RefSeq	aspartate beta-hydroxylase
14	29676860	29688533	11673	NKAIN3	mRNA	Na+/K+ transporting ATPase interacting 3
14	30648102	30664567	16465	LOC100847233	mRNA	uncharacterized LOC100847233
14	31791389	31814373	22984	LOC100849042	mRNA	high affinity cAMP-specific 3'.5'-cyclic phosphodiesterase 7A-like
14	31791389	31814373	22984	MTFR1	best RefSeq	mitochondrial fission regulator 1
14	32079547	32087961	8414	DNAJC5B	best RefSeq	DnaJ (Hsp40) homolog. subfamily C. member 5 beta
14	33113797	33181358	67561	MCMDC2	mRNA	minichromosome maintenance domain containing 2
14	33113797	33181358	67561	PPP1R42	best RefSeq	protein phosphatase 1. regulatory subunit 42
14	33183511	33361508	177997	ARFGEF1	best RefSeq	ADP-ribosylation factor guanine nucleotide-exchange factor 1 (brefeldin A-inhibited)
14	33568742	33572625	3883	LOC100337371	mRNA	carboxypeptidase A6-like
14	34185384	34194915	9531	PREX2	best RefSeq	phosphatidylinositol-3.4.5-trisphosphate-dependent Rac exchange factor 2
14	34464454	34471915	7461	C14H8orf34	best RefSeq	chromosome 14 open reading frame. human C8orf34
14	36991154	37038733	47579	EYA1	mRNA	eyes absent homolog 1 (Drosophila)
14	38238616	38249263	10647	KCNB2	best RefSeq	potassium voltage-gated channel. Shab-related subfamily. member 2
14	38543840	38551249	7409	TERF1	best RefSeq	telomeric repeat binding factor (NIMA-interacting) 1
14	39628432	39652687	24255	JPH1	best RefSeq	junctophilin 1
14	41779482	41808422	28940	LOC509345	protein	nucleolar RNA helicase 2-like
14	42014836	42034994	20158	ZFHX4	best RefSeq	zinc finger homeobox 4
14	42288828	42318630	29802	PEX2	best RefSeq	peroxisomal biogenesis factor 2
14	43886789	43893155	6366	PKIA	best RefSeq	protein kinase (cAMP-dependent. catalytic) inhibitor alpha
14	45024408	45055863	31455	STMN2	best RefSeq	stathmin-like 2
14	46103875	46113167	9292	ZNF704	best RefSeq	zinc finger protein 704
14	46806389	46808424	2035	PMP2	best RefSeq	peripheral myelin protein 2
14	47793968	47796983	3015	SAMD12	best RefSeq	sterile alpha motif domain containing 12
14	49755746	49768919	13173	EIF3H	best RefSeq	eukaryotic translation initiation factor 3. subunit H
14	57183377	57206774	23397	PKHD1L1	mRNA	polycystic kidney and hepatic disease 1 (autosomal recessive)-like 1
14	58130560	58193156	62596	EMC2	best RefSeq	tetratricopeptide repeat domain 35
14	59153884	59162546	8662	ANGPT1	best RefSeq	angiopoietin 1
14	60374149	60383478	9329	OXR1	mRNA	oxidation resistance 1
14	63464464	63488657	24193	BAALC	best RefSeq	brain and acute leukemia. cytoplasmic
14	65681005	65693660	12655	LOC100847246	protein	cytochrome b-c1 complex subunit 7-like
14	65823647	65828821	5174	PABPC1	best RefSeq	poly(A) binding protein. cytoplasmic 1
14	66656786	66666069	9283	VPS13B	mRNA	vacuolar protein sorting 13 homolog B (yeast)
14	68586380	68599010	12630	MATN2	best RefSeq	matrilin 2
14	68799033	68810768	11735	MTDH	best RefSeq	metadherin
14	69502175	69515227	13052	CPQ	best RefSeq	plasma glutamate carboxypeptidase
14	70296507	70305452	8945	PTDSS1	best RefSeq	phosphatidylserine synthase 1
14	71634793	71673999	39206	NDUFAF6	best RefSeq	NADH dehydrogenase (ubiquinone) complex I. assembly factor 6
14	72232541	72240450	7909	RAD54B	best RefSeq	RAD54 homolog B (S. cerevisiae)
14	72438853	72512228	73375	CDH17	best RefSeq	cadherin 17. LI cadherin (liver-intestine)
14	75514563	75530398	15835	SLC26A7	best RefSeq	solute carrier family 26. member 7
14	75559761	75578454	18693	LRRC69	mRNA	leucine rich repeat containing 69
14	76854101	76866740	12639	MMP16	best RefSeq	matrix metallopeptidase 16 (membrane-inserted)
14	77275211	77279332	4121	SLC2A5	best RefSeq	solute carrier family 2 (facilitated glucose/fructose transporter). member 5
14	78530804	78543278	12474	CPNE3	best RefSeq	copine III
14	79746559	79777413	30854	E2F5	mRNA	E2F transcription factor 5. p130-binding
14	79784289	79809759	25470	LRRCC1	best RefSeq	leucine rich repeat and coiled-coil domain containing 1
[truncated: 1,112 more rows]

## Sheet: S6B
Table S6B: Number of genes per breed.
NAME OF BREED	NUMBER OF GENES
BEEF MASTER	105
SANTA GERTRUDIS	126
BRAHMAN	156
HOLSTEIN	273
NELORE	115
JERSEY	379
BROWN SWISS	376
ROMAGNOLA	241
HEREFORD	487
GIR	133
ANGUS	360
GUERNSEY	355
SHEKO	129
LIMOUSIN	277
CHAROLAIS	235
RED NORWEGIAN	344
N'DAMA	356
RED ANGUS	490
PIEDMONTESE	235
	5172

## Sheet: S6C
Table S6C: Number of genes per chromosome.
CHROMOSOME	NUMBER OF GENES
1	179
2	183
3	195
4	136
5	205
6	144
7	162
8	101
9	135
10	139
11	186
12	62
13	86
14	88
15	104
16	111
17	64
18	115
19	129
20	71
21	99
22	81
23	43
24	64
25	64
26	59
27	23
28	31
29	50
	3109
