# Supplementary material for: High Density LD-Based Structural Variations Analysis in Cattle Genome
Source: PLoS One. 2014 Jul 22;9(7):e103046. doi: 10.1371/journal.pone.0103046 (PMC4106904; doi:10.1371/journal.pone.0103046)
Supplement: File S7 — Table S7. Variation Structural Regions. (XLSX) [file pone.0103046.s008.xlsx]

## Sheet: S7
		Table S7: Structural Variation Regions.
Index	Chromosome	Start position	End position	Size in base pair	Number of SNPs.	Number of Breeds	Breeds
1	1	260275	301573	41298	10	1	ANG
2	1	902161	903971	1810	3	1	RGU
3	1	975149	985262	10113	4	1	RMG
4	1	1561012	1568515	7503	7	1	JER
5	1	1570091	1576880	6789	6	2	ANG-RGU
6	1	1798406	1821474	23068	6	1	SGT
7	1	1828653	1859264	30611	3	1	GNS
8	1	1865510	1883632	18122	5	4	CHL-HOL-JER-LMS
9	1	2331080	2341224	10144	6	2	JER-RGU
10	1	3230920	3240079	9159	5	2	ANG-PMT
11	1	3254174	3260878	6704	4	1	PMT
12	1	3556578	3568205	11627	3	1	RMG
13	1	4030192	4033310	3118	3	1	GNS
14	1	4564983	4572247	7264	3	1	NEL
15	1	5398072	5402036	3964	3	2	HOL-LMS
16	1	5890792	5912013	21221	4	1	JER
17	1	5914159	5932501	18342	11	1	HFD
18	1	5947212	5951378	4166	4	1	JER
19	1	6065203	6083856	18653	6	1	ANG
20	1	6313578	6326544	12966	3	1	BSW
21	1	6385860	6391056	5196	3	1	BMA
22	1	6832353	6838418	6065	4	1	RGU
23	1	7046046	7047322	1276	3	1	GIR
24	1	8212886	8248381	35495	9	1	BSW
25	1	8251198	8256100	4902	3	1	BSW
26	1	8563296	8584335	21039	3	1	BSW
27	1	8808152	8819375	11223	4	1	GNS
28	1	9036327	9065587	29260	5	1	RGU
29	1	9141607	9196480	54873	8	1	ANG
30	1	9305910	9328940	23030	3	2	JER-LMS
31	1	9514731	9516749	2018	3	1	CHL
32	1	10471315	10500063	28748	6	6	ANG-BSW-HFD-NDA-RGU-RMG
33	1	10807802	10819016	11214	3	1	RGU
34	1	10926450	10938374	11924	4	1	SHK
35	1	11225272	11249647	24375	5	1	HOL
36	1	11250683	11254106	3423	3	1	RMG
37	1	11282280	11298659	16379	10	1	ANG
38	1	11448117	11455779	7662	7	4	HOL-NRC-RGU-SGT
39	1	11718605	11725542	6937	3	1	SHK
40	1	12007709	12018043	10334	3	1	BRM
41	1	12223821	12258107	34286	7	3	HFD-NDA-SGT
42	1	12280378	12314527	34149	10	1	ANG
43	1	12334787	12336879	2092	3	1	NRC
44	1	12464145	12467588	3443	3	2	HOL-PMT
45	1	12470824	12495734	24910	15	1	PMT
46	1	12649705	12675490	25785	4	1	JER
47	1	12707213	12722563	15350	3	1	NDA
48	1	12837762	12848174	10412	5	4	JER-NRC-NDA-SGT
49	1	12959241	12967436	8195	4	1	RMG
50	1	13671479	13702222	30743	12	4	BRM-GNS-NDA-SHK
51	1	14237743	14245345	7602	3	1	HFD
52	1	14327103	14328972	1869	3	1	ANG
53	1	14743295	14745273	1978	4	2	JER-RGU
54	1	14781324	14795765	14441	3	1	RGU
55	1	14933060	14949227	16167	4	1	ANG
56	1	15190287	15207398	17111	3	2	ANG-RMG
57	1	15328170	15369876	41706	7	1	NEL
58	1	15410744	15428757	18013	4	2	ANG-RGU
59	1	15651569	15670047	18478	5	1	HOL
60	1	15677492	15684151	6659	5	1	HOL
61	1	15891860	15911954	20094	4	2	JER-NEL
62	1	16437362	16441533	4171	4	1	NRC
63	1	16502565	16510715	8150	7	1	RMG
64	1	17506463	17557927	51464	12	2	RGU-RMG
65	1	17572342	17594709	22367	3	3	RGU-RMG-SGT
66	1	17607225	17615716	8491	3	2	RGU-RMG
67	1	17621066	17624338	3272	4	1	ANG
68	1	18369971	18390455	20484	5	1	HFD
69	1	18737281	18788148	50867	7	2	BSW-RGU
70	1	18980052	18981357	1305	3	1	PMT
71	1	19130175	19142792	12617	4	1	NEL
72	1	19157152	19184987	27835	5	3	ANG-BSW-JER
73	1	19595528	19674820	79292	7	5	ANG-BSW-HFD-HOL-RGU
74	1	20650149	20680025	29876	4	1	NDA
75	1	20697561	20724482	26921	6	1	NDA
76	1	20732732	20746233	13501	3	3	GNS-NDA-RGU
77	1	20951543	20958279	6736	6	3	ANG-HOL-RGU
78	1	21410967	21422737	11770	3	1	BRM
79	1	21689036	21704222	15186	4	1	ANG
80	1	22080494	22097235	16741	7	1	RGU
81	1	22533803	22550395	16592	9	1	RGU
82	1	22665379	22676754	11375	5	2	ANG-HFD
83	1	23021717	23025019	3302	3	1	NRC
84	1	23030574	23037248	6674	3	1	NRC
85	1	23038166	23046472	8306	4	2	NRC-RMG
86	1	23074810	23078403	3593	4	2	RGU-RMG
87	1	24280892	24284868	3976	4	1	JER
88	1	24302207	24318872	16665	4	1	JER
89	1	24433318	24441256	7938	3	1	NEL
90	1	24756916	24765965	9049	4	1	HFD
91	1	24776551	24790093	13542	10	1	GNS
92	1	25263272	25269949	6677	5	1	JER
93	1	26041310	26055067	13757	11	1	NDA
94	1	26429274	26452276	23002	4	3	CHL-HFD-LMS
95	1	26468192	26472210	4018	5	3	CHL-LMS-PMT
96	1	26526649	26530854	4205	3	1	LMS
97	1	27664712	27683671	18959	5	1	JER
98	1	28585622	28592510	6888	3	1	BMA
99	1	28682147	28777565	95418	24	6	ANG-BSW-GNS-JER-NDA-PMT
100	1	28815499	28829493	13994	5	3	ANG-BSW-GNS
101	1	28892945	28906462	13517	4	1	PMT
102	1	29272600	29279901	7301	4	1	RMG
103	1	29283356	29286693	3337	3	1	BRM
104	1	29896150	29918587	22437	6	2	BSW-RGU
105	1	30140652	30204535	63883	6	3	ANG-GNS-LMS
106	1	30572835	30581483	8648	4	1	NDA
107	1	30670740	30674606	3866	4	1	GNS
108	1	30880952	30884702	3750	3	1	HOL
109	1	30899461	30926029	26568	7	1	BSW
110	1	31264230	31278181	13951	3	1	ANG
111	1	31796412	31835185	38773	5	1	JER
112	1	32402235	32411801	9566	3	1	GNS
113	1	32462420	32465556	3136	3	1	CHL
114	1	32998091	33002420	4329	4	1	GNS
115	1	33007599	33024998	17399	4	1	GNS
116	1	33125906	33132147	6241	4	1	NDA
117	1	33509735	33523557	13822	3	1	SHK
118	1	33609914	33616514	6600	3	1	JER
119	1	33627592	33636216	8624	3	1	BSW
120	1	34082643	34089523	6880	3	1	PMT
121	1	34196877	34243181	46304	3	4	BSW-NRC-PMT-RMG
122	1	34734151	34740908	6757	4	1	HFD
123	1	34960825	34990108	29283	7	1	RGU
124	1	35056086	35148430	92344	11	2	GNS-HFD
125	1	35477241	35497138	19897	3	1	NDA
126	1	36019560	36026931	7371	5	1	NRC
127	1	36428556	36452565	24009	5	1	JER
128	1	36578330	36588320	9990	5	1	NDA
129	1	36768414	36799251	30837	5	1	JER
130	1	36896600	36906514	9914	3	1	LMS
131	1	37011258	37037099	25841	19	1	JER
132	1	37176371	37189483	13112	3	1	HFD
133	1	37221817	37261805	39988	9	1	JER
134	1	37520328	37530774	10446	5	2	GNS-NDA
135	1	37537225	37570183	32958	11	1	GNS
136	1	37579731	37586629	6898	6	1	GNS
137	1	37590148	37593510	3362	4	1	GNS
138	1	37666326	37680426	14100	5	1	HFD
139	1	37721955	37743988	22033	8	1	GNS
140	1	37776770	37786353	9583	3	1	RGU
141	1	37859954	37870944	10990	6	1	NEL
142	1	37918798	37930436	11638	3	1	HFD
143	1	38820829	38854180	33351	5	4	GNS-NRC-RGU-RMG
144	1	38900065	38908284	8219	4	1	NEL
145	1	39100539	39110625	10086	3	2	ANG-BSW
146	1	39431069	39449960	18891	6	1	LMS
147	1	39463574	39486353	22779	7	1	BSW
148	1	39774336	39779130	4794	3	1	JER
149	1	40145301	40157149	11848	5	1	NDA
150	1	40181423	40192732	11309	3	1	BSW
151	1	40209507	40227242	17735	4	1	LMS
152	1	40421175	40431480	10305	3	1	BRM
153	1	40572207	40593898	21691	13	5	GNS-HFD-LMS-NRC-PMT
154	1	40621580	40631689	10109	3	2	GNS-PMT
155	1	40636425	40712088	75663	13	3	BRM-CHL-HFD
156	1	40733242	40764254	31012	4	1	BRM
157	1	40818038	40920323	102285	45	4	BSW-GNS-LMS-NDA
158	1	41457795	41481383	23588	6	1	GNS
159	1	41578987	41586573	7586	4	1	GNS
160	1	41648899	41662778	13879	6	1	GNS
161	1	41938008	41969568	31560	6	4	HFD-NEL-NRC-RGU
162	1	42145280	42156496	11216	3	1	JER
163	1	42681383	42700954	19571	5	1	RGU
164	1	42708041	42721268	13227	6	1	RMG
165	1	42748345	42755592	7247	5	1	NRC
166	1	42762481	42770138	7657	3	1	NRC
167	1	42777037	42783598	6561	4	1	NRC
168	1	43534334	43541278	6944	3	1	HOL
169	1	43614203	43615867	1664	3	1	BSW
170	1	43759529	43770232	10703	3	2	BRM-NEL
171	1	43814101	43824541	10440	3	1	BRM
172	1	43839315	43844885	5570	3	1	BRM
173	1	43879009	43882526	3517	3	1	BRM
174	1	44019972	44043695	23723	5	1	GNS
175	1	44331005	44340397	9392	3	1	SHK
176	1	44807017	44814525	7508	8	1	PMT
177	1	45136261	45148191	11930	4	1	HFD
178	1	46673926	46696092	22166	26	2	BSW-HFD
179	1	46801032	46811576	10544	6	1	NRC
180	1	46863534	46876454	12920	5	1	RGU
181	1	46889655	46928774	39119	10	1	RGU
182	1	46965335	46978738	13403	3	1	HFD
183	1	47086212	47110391	24179	8	2	GIR-SHK
184	1	48476026	48493020	16994	5	1	JER
185	1	48529650	48611949	82299	15	1	BSW
186	1	48859659	48868380	8721	4	1	GNS
187	1	48870908	48947748	76840	21	4	ANG-BSW-GNS-RGU
188	1	49108373	49114645	6272	5	1	BSW
189	1	49212442	49281900	69458	12	1	GNS
190	1	49968113	49995553	27440	3	1	BSW
191	1	50045771	50055686	9915	3	1	JER
192	1	50080772	50091425	10653	5	1	NRC
193	1	50133752	50159210	25458	5	1	JER
194	1	50196581	50213211	16630	4	1	JER
195	1	50331905	50337989	6084	4	1	RGU
196	1	50479575	50495850	16275	5	1	NDA
197	1	50511043	50522605	11562	4	2	JER-RGU
198	1	50532124	50541983	9859	7	1	BSW
199	1	52466313	52482574	16261	3	1	HFD
200	1	52773381	52809382	36001	9	1	JER
201	1	52895536	52905025	9489	10	2	ANG-JER
202	1	53040299	53045297	4998	4	1	ANG
203	1	53075664	53082483	6819	3	1	RMG
204	1	53084847	53088428	3581	3	1	LMS
205	1	53585725	53600805	15080	10	1	JER
206	1	53883774	53903087	19313	3	2	JER-PMT
207	1	54330808	54351767	20959	3	1	HFD
208	1	54356140	54360958	4818	3	1	RGU
209	1	54371655	54421666	50011	26	7	ANG-BSW-GNS-HFD-JER-LMS-RGU
210	1	54773858	54780881	7023	4	1	CHL
211	1	54878990	54908564	29574	11	2	JER-SHK
212	1	55095073	55180234	85161	14	3	NDA-RMG-SHK
213	1	55200826	55216797	15971	8	2	NDA-SHK
214	1	56000221	56010359	10138	10	3	JER-NEL-RMG
215	1	56030206	56040765	10559	6	1	GNS
216	1	56640999	56658383	17384	13	2	HFD-JER
217	1	56774118	56778172	4054	4	2	HOL-NDA
218	1	56989818	56994037	4219	4	1	HFD
219	1	57139012	57145851	6839	4	1	RGU
220	1	57204761	57232267	27506	10	2	GNS-RGU
221	1	57296707	57300550	3843	3	1	BSW
222	1	57712786	57738557	25771	5	1	GIR
223	1	59214611	59219680	5069	3	2	CHL-HFD
224	1	59253137	59264051	10914	5	1	HFD
225	1	59941661	59983203	41542	9	1	BRM
226	1	60081293	60104582	23289	4	2	GNS-JER
227	1	60113457	60128939	15482	5	1	NDA
228	1	60504874	60515762	10888	5	1	BSW
229	1	60621825	60643985	22160	5	1	HFD
230	1	61055502	61077169	21667	8	1	JER
231	1	61079415	61087573	8158	4	1	JER
232	1	61089248	61092255	3007	3	1	JER
233	1	61125554	61128331	2777	4	1	GNS
234	1	61333397	61336303	2906	3	1	JER
235	1	62336765	62347564	10799	7	3	BSW-NRC-RGU
236	1	62525808	62598174	72366	12	1	BRM
237	1	62676572	62684723	8151	3	1	NDA
238	1	63942711	63953216	10505	4	3	BSW-GNS-PMT
239	1	63963815	63969299	5484	6	2	BSW-PMT
240	1	63979910	63986213	6303	3	1	GNS
241	1	64372386	64382620	10234	3	1	NDA
242	1	64387526	64393916	6390	8	4	GNS-HFD-LMS-PMT
243	1	64425269	64438022	12753	7	1	JER
244	1	64440005	64458137	18132	15	3	ANG-HFD-JER
245	1	64567909	64576528	8619	4	2	HOL-RGU
246	1	64596839	64624563	27724	11	1	BRM
247	1	64634650	64655056	20406	4	1	BRM
248	1	64714407	64725188	10781	3	1	BSW
249	1	64737292	64748933	11641	6	1	PMT
250	1	64779746	64796251	16505	4	1	HOL
251	1	64857875	64864266	6391	3	1	NEL
252	1	65256960	65272780	15820	3	1	BSW
253	1	65305965	65338549	32584	3	4	ANG-BSW-CHL-RGU
254	1	65363198	65393936	30738	5	1	ANG
255	1	65426496	65442531	16035	5	2	ANG-RGU
256	1	65485704	65498820	13116	4	2	GNS-JER
257	1	65639772	65643822	4050	3	3	ANG-HFD-LMS
258	1	66410109	66434841	24732	9	1	GNS
259	1	66440777	66450521	9744	4	2	BRM-GNS
260	1	66460667	66468419	7752	7	1	HFD
261	1	66472581	66488310	15729	11	5	BSW-HFD-LMS-PMT-RGU
262	1	66490101	66504079	13978	21	7	BSW-HFD-LMS-NDA-PMT-RGU-SHK
263	1	66538247	66550779	12532	12	5	HFD-LMS-NDA-PMT-RGU
264	1	66561025	66577607	16582	4	5	BSW-HFD-LMS-NDA-RGU
265	1	66577607	66596514	18907	3	4	BSW-LMS-NDA-RGU
266	1	66601197	66612757	11560	5	1	NDA
267	1	66613796	66626048	12252	7	1	NDA
268	1	66630647	66648393	17746	9	1	NDA
269	1	66831835	66843931	12096	3	1	NEL
270	1	67082061	67084863	2802	3	1	HFD
271	1	67344990	67363604	18614	4	1	HFD
272	1	67411664	67444188	32524	6	1	HFD
273	1	67452162	67487884	35722	7	3	HFD-NEL-PMT
274	1	67498450	67553720	55270	23	2	HFD-LMS
275	1	67751213	67825594	74381	16	2	HFD-JER
276	1	67881433	67887480	6047	8	1	JER
277	1	68013613	68023878	10265	3	1	NRC
278	1	68109054	68116014	6960	7	1	JER
279	1	68150789	68154601	3812	4	6	BMA-HFD-JER-PMT-RGU-SGT
280	1	68174701	68180110	5409	6	1	BSW
281	1	68184370	68186521	2151	3	1	PMT
282	1	68289641	68293474	3833	4	1	GNS
283	1	68396111	68408491	12380	5	1	CHL
284	1	68769144	68786031	16887	3	1	JER
285	1	68864816	68873627	8811	5	1	GNS
286	1	68879699	68895458	15759	10	3	GNS-JER-NRC
287	1	68906718	68968384	61666	22	3	GNS-JER-NRC
288	1	69000931	69003046	2115	3	1	JER
289	1	69015486	69032774	17288	15	1	JER
290	1	69418205	69423454	5249	3	1	RGU
291	1	69432143	69466981	34838	26	1	NDA
292	1	69610163	69613930	3767	3	2	BMA-LMS
293	1	69622849	69636240	13391	8	2	LMS-NRC
294	1	69638003	69645833	7830	4	1	LMS
295	1	69881889	69889475	7586	4	1	GNS
296	1	69909122	69941769	32647	6	1	GNS
297	1	70452742	70467710	14968	5	1	NDA
298	1	70764397	70774887	10490	5	1	GNS
299	1	70799264	70814060	14796	3	1	BSW
300	1	70830482	70834483	4001	6	1	NRC
301	1	70907936	70947973	40037	9	1	JER
302	1	71063784	71100454	36670	22	1	HFD
303	1	71123252	71134892	11640	5	1	HFD
304	1	71152319	71156029	3710	4	1	NRC
305	1	71162918	71176622	13704	7	1	RGU
306	1	71516152	71548758	32606	3	2	GNS-HFD
307	1	71564352	71571817	7465	3	1	HFD
308	1	72555113	72563037	7924	3	3	BSW-NRC-PMT
309	1	72662715	72667895	5180	3	1	GNS
310	1	72683408	72746303	62895	36	3	ANG-JER-RGU
311	1	73253992	73301965	47973	6	1	JER
312	1	73318024	73381831	63807	13	1	JER
313	1	74579975	74585891	5916	7	1	GNS
314	1	74630984	74633396	2412	3	1	SGT
315	1	74637490	74652107	14617	3	1	JER
316	1	75129810	75146323	16513	4	3	GNS-HOL-RGU
317	1	75651821	75664393	12572	4	1	LMS
318	1	75698597	75704807	6210	5	3	CHL-LMS-PMT
319	1	76081511	76148325	66814	22	1	JER
320	1	76402813	76427277	24464	11	1	BSW
321	1	76429999	76448101	18102	8	1	BSW
322	1	76554294	76576632	22338	4	1	JER
323	1	76640536	76661861	21325	6	11	ANG-BSW-CHL-HFD-JER-LMS-NRC-NDA-PMT-RGU-RMG
324	1	76671552	76676082	4530	3	1	HOL
325	1	76678596	76680416	1820	3	1	HOL
326	1	76685573	76687370	1797	3	1	HOL
327	1	76691638	76695794	4156	5	1	PMT
328	1	76931853	76943857	12004	3	1	BRM
329	1	77109468	77154592	45124	4	2	BSW-JER
330	1	77504018	77507250	3232	3	1	NRC
331	1	78078914	78141040	62126	3	3	HFD-HOL-RGU
332	1	78362729	78382193	19464	6	2	HFD-NRC
333	1	78433877	78461504	27627	8	2	HFD-HOL
334	1	78571031	78601007	29976	5	1	BSW
335	1	79231252	79234966	3714	3	1	HFD
336	1	79488910	79498250	9340	4	1	GIR
337	1	79745304	79758729	13425	4	1	BRM
338	1	80164000	80177973	13973	3	1	GNS
339	1	80189352	80197857	8505	3	1	GNS
340	1	80205021	80232015	26994	8	1	HFD
341	1	80251288	80274224	22936	11	3	ANG-HFD-JER
342	1	80277321	80282398	5077	5	1	HFD
343	1	80896616	80944683	48067	11	1	HOL
344	1	81170852	81184273	13421	3	1	NRC
345	1	81521429	81529304	7875	4	1	CHL
346	1	81944422	81964583	20161	3	1	SHK
347	1	81979777	81994835	15058	3	1	GIR
348	1	82016404	82019349	2945	3	1	SHK
349	1	82023858	82052058	28200	7	1	GIR
350	1	82106889	82159279	52390	26	2	GIR-NEL
351	1	82281967	82289026	7059	4	1	BRM
352	1	84181722	84202714	20992	6	2	NRC-NDA
353	1	84412551	84427577	15026	4	1	ANG
354	1	84774712	84812405	37693	6	5	CHL-GNS-JER-LMS-RMG
355	1	85260298	85302152	41854	8	1	SGT
356	1	86354857	86362556	7699	3	1	BRM
357	1	86376580	86393635	17055	5	1	BRM
358	1	86443122	86451403	8281	4	1	BRM
359	1	86456604	86488623	32019	6	1	BRM
360	1	86513248	86517777	4529	3	1	BRM
361	1	86642884	86667210	24326	7	2	BRM-GIR
362	1	87229025	87248426	19401	4	2	GNS-NRC
363	1	87360518	87366600	6082	4	1	HFD
364	1	87399979	87402236	2257	3	2	CHL-HFD
365	1	87407221	87424785	17564	4	1	CHL
366	1	87437555	87444976	7421	4	1	CHL
367	1	87459825	87468237	8412	4	1	HFD
368	1	87711085	87717396	6311	5	1	HFD
369	1	87969883	87979686	9803	9	1	PMT
370	1	88561304	88592499	31195	3	1	BSW
371	1	88616308	88635153	18845	7	1	BSW
372	1	88963555	88982935	19380	10	1	NRC
373	1	89419619	89464735	45116	8	1	RGU
374	1	89544617	89556264	11647	16	2	BSW-RMG
375	1	89569579	89586334	16755	5	2	CHL-PMT
376	1	89734339	89749697	15358	5	1	RGU
377	1	90266101	90274985	8884	3	1	LMS
378	1	90457310	90494589	37279	9	2	ANG-RGU
379	1	91002863	91038334	35471	8	1	HOL
380	1	91400864	91422274	21410	3	1	JER
381	1	91425422	91435586	10164	3	1	JER
382	1	91826307	91830699	4392	5	1	HFD
383	1	92007953	92016504	8551	4	1	JER
384	1	92085404	92086774	1370	3	2	BSW-JER
385	1	92207594	92214570	6976	4	1	BSW
386	1	92603761	92621686	17925	5	1	GNS
387	1	92648727	92664037	15310	6	2	BSW-RGU
388	1	92668933	92676336	7403	18	4	BSW-JER-PMT-RMG
389	1	92695581	92697838	2257	3	1	BSW
390	1	93319215	93350467	31252	10	10	ANG-BSW-CHL-GNS-HFD-JER-LMS-NDA-PMT-RGU
391	1	94366654	94373557	6903	4	1	NRC
392	1	94429275	94434581	5306	3	1	JER
393	1	94436518	94454932	18414	6	1	RGU
394	1	96184022	96186634	2612	3	1	LMS
395	1	96221839	96229112	7273	3	1	HFD
396	1	97068495	97083427	14932	18	1	HFD
397	1	97094541	97097731	3190	4	1	HOL
398	1	97276664	97326099	49435	5	13	ANG-BMA-BSW-CHL-GNS-HFD-HOL-JER-LMS-NRC-NDA-RGU-SGT
399	1	97319073	97327748	8675	8	2	CHL-LMS
400	1	97480110	97483490	3380	4	1	GIR
401	1	97831445	97840439	8994	5	1	ANG
402	1	97968617	98019524	50907	5	3	ANG-PMT-RGU
403	1	98670630	98679455	8825	6	1	NDA
404	1	99587392	99597502	10110	3	1	RMG
405	1	99600850	99634575	33725	4	4	CHL-GNS-HOL-PMT
406	1	100007648	100012821	5173	4	1	BMA
407	1	100652003	100655496	3493	3	1	RGU
408	1	101285304	101326039	40735	11	1	GNS
409	1	101401054	101412264	11210	4	1	SGT
410	1	101495571	101515714	20143	3	1	PMT
411	1	101672371	101682794	10423	3	1	HFD
412	1	101884108	101923349	39241	13	1	GNS
413	1	101930799	101936469	5670	5	1	GNS
414	1	101998649	102001717	3068	3	1	GNS
415	1	102316661	102357822	41161	9	6	HFD-HOL-LMS-NDA-RGU-RMG
416	1	102707429	102721985	14556	10	1	HOL
417	1	103432447	103444563	12116	6	1	GNS
418	1	103463199	103488459	25260	4	1	GNS
419	1	103526863	103537797	10934	4	1	GNS
420	1	103572823	103579758	6935	3	1	CHL
421	1	103605609	103634272	28663	11	1	RGU
422	1	103657738	103662597	4859	3	1	NRC
423	1	103696051	103727414	31363	3	2	ANG-GNS
424	1	103748593	103900686	152093	11	10	ANG-BSW-GNS-HFD-HOL-JER-LMS-NRC-NDA-RGU
425	1	103926075	103958229	32154	3	1	GNS
426	1	103960728	103973956	13228	5	7	BSW-GNS-HFD-JER-LMS-PMT-RMG
427	1	103983877	103988424	4547	5	2	BSW-NDA
428	1	104012469	104036491	24022	4	2	NDA-RGU
429	1	104055079	104059287	4208	4	1	GNS
430	1	104065564	104152463	86899	8	11	ANG-BSW-CHL-GNS-HFD-HOL-JER-LMS-NDA-PMT-RGU
431	1	104381221	104393549	12328	3	3	BSW-CHL-PMT
432	1	105414508	105484634	70126	11	2	CHL-GNS
433	1	105654658	105667001	12343	3	1	NDA
434	1	105689929	105692426	2497	3	1	BSW
435	1	106036912	106049931	13019	6	7	CHL-GNS-HFD-JER-LMS-RGU-RMG
436	1	106097248	106115420	18172	3	1	RGU
437	1	106381340	106399488	18148	3	2	HFD-NDA
438	1	106601104	106619491	18387	3	1	BSW
439	1	106956208	106983430	27222	4	1	NDA
440	1	107237313	107261804	24491	11	3	HFD-NRC-NDA
441	1	107307188	107308188	1000	3	1	NDA
442	1	107450515	107498904	48389	3	1	NRC
443	1	107514870	107527018	12148	3	2	ANG-NRC
444	1	107541636	107547228	5592	6	1	NRC
445	1	107600018	107654965	54947	3	2	ANG-NDA
446	1	107689095	107692017	2922	3	1	ANG
447	1	107706744	107837001	130257	13	6	BMA-BRM-GIR-NEL-SGT-SHK
448	1	107864171	107900434	36263	6	3	CHL-GNS-NDA
449	1	107914235	107938126	23891	5	1	PMT
450	1	107950392	107983150	32758	8	2	CHL-SHK
451	1	107996087	108009177	13090	5	1	NDA
452	1	108346353	108392615	46262	3	5	CHL-GNS-JER-PMT-RGU
453	1	108389281	108399732	10451	7	1	ANG
454	1	108424679	108434355	9676	7	2	NRC-RGU
455	1	108459848	108468451	8603	3	1	NRC
456	1	108477966	108480479	2513	3	1	PMT
457	1	108707913	108720722	12809	12	2	GNS-NRC
458	1	108935413	108964156	28743	3	2	CHL-GNS
459	1	109298209	109349925	51716	3	3	ANG-HFD-RGU
460	1	109836216	109857109	20893	8	1	BRM
461	1	109864438	109869888	5450	3	1	BRM
462	1	111028720	111030647	1927	4	3	ANG-NRC-NDA
463	1	111061485	111067476	5991	5	1	NDA
464	1	111470788	111474894	4106	4	1	GNS
465	1	111481164	111490745	9581	3	1	BMA
466	1	111750865	111777042	26177	4	1	SGT
467	1	111902908	111922745	19837	4	1	NRC
468	1	112082239	112104796	22557	5	3	BSW-GNS-RGU
469	1	112255796	112261130	5334	5	1	ANG
470	1	112286651	112295206	8555	3	1	ANG
471	1	112337788	112344219	6431	3	1	BMA
472	1	112397433	112442395	44962	8	2	ANG-BSW
473	1	113038425	113057845	19420	5	2	BSW-HFD
474	1	113064434	113066480	2046	3	1	HFD
475	1	113173979	113193066	19087	4	1	HFD
476	1	114103776	114108869	5093	5	1	ANG
477	1	114266485	114278186	11701	14	1	GNS
478	1	115338381	115368633	30252	4	2	LMS-NDA
479	1	115417154	115428553	11399	4	2	NRC-RGU
480	1	116198095	116207942	9847	4	1	HOL
481	1	116309870	116316049	6179	3	1	GNS
482	1	116335437	116336531	1094	3	1	NRC
483	1	116589451	116620232	30781	8	4	HOL-LMS-NRC-PMT
484	1	118717106	118719471	2365	3	1	HOL
485	1	118907877	118935802	27925	8	4	BSW-CHL-NRC-RMG
486	1	119051755	119061846	10091	5	1	ANG
487	1	119166038	119175463	9425	5	1	HOL
488	1	119266614	119269084	2470	3	1	SHK
489	1	119329151	119331835	2684	4	1	NDA
490	1	119337620	119342809	5189	4	1	NDA
491	1	119598120	119650782	52662	15	10	ANG-BSW-CHL-HFD-HOL-JER-NRC-PMT-RGU-RMG
492	1	120297999	120306765	8766	3	1	HOL
493	1	121000583	121014463	13880	8	2	HFD-RGU
494	1	121341406	121353645	12239	5	3	NRC-RGU-RMG
495	1	121498622	121501011	2389	3	1	NDA
496	1	121712423	121722651	10228	3	1	BRM
497	1	121813432	121817677	4245	4	1	BSW
498	1	122422955	122435558	12603	4	1	JER
499	1	122443796	122517116	73320	7	3	CHL-HFD-RGU
500	1	122994306	123013535	19229	4	8	CHL-HFD-HOL-JER-NRC-NDA-PMT-RGU
501	1	123260668	123268636	7968	3	1	PMT
502	1	123411602	123423088	11486	3	1	PMT
503	1	123654098	123655683	1585	3	1	NRC
504	1	123795324	123824466	29142	4	1	HOL
505	1	125763150	125773334	10184	4	2	GNS-NRC
506	1	125781214	125798512	17298	6	1	NRC
507	1	125812484	125830366	17882	6	1	NRC
508	1	126151667	126159004	7337	4	1	BSW
509	1	126570243	126573005	2762	3	1	NDA
510	1	126591524	126596426	4902	3	1	JER
511	1	126597951	126603700	5749	3	1	HOL
512	1	127314290	127429635	115345	24	2	HFD-NDA
513	1	127762926	127789038	26112	4	1	HFD
514	1	128088574	128110382	21808	7	1	HFD
515	1	128124917	128160153	35236	7	1	LMS
516	1	128215664	128221996	6332	3	1	SGT
517	1	128466030	128474189	8159	5	1	RGU
518	1	128521418	128555700	34282	11	2	NDA-RGU
519	1	128840880	128879338	38458	16	1	HOL
520	1	128885559	128887823	2264	4	1	HOL
521	1	129328379	129348797	20418	6	1	RGU
522	1	129487572	129495619	8047	4	1	HFD
523	1	129499735	129505485	5750	3	1	HFD
524	1	129734211	129739865	5654	3	1	NDA
525	1	130004188	130085749	81561	9	4	BRM-NEL-RGU-SGT
526	1	130349916	130425115	75199	12	3	NEL-NRC-SGT
527	1	130431965	130437852	5887	3	1	SGT
528	1	130657012	130664229	7217	3	1	BSW
529	1	131039360	131079320	39960	5	3	NEL-NDA-RGU
530	1	131094688	131097062	2374	3	1	BRM
531	1	131157787	131162578	4791	3	1	RGU
532	1	131206718	131221292	14574	5	1	RGU
533	1	131383136	131403794	20658	3	1	SHK
534	1	131510544	131511944	1400	3	1	NDA
535	1	131545488	131560700	15212	4	1	NDA
536	1	131573688	131594751	21063	4	2	JER-NDA
537	1	131604278	131623457	19179	3	2	JER-NDA
538	1	131629311	131639102	9791	4	1	JER
539	1	131642361	131662018	19657	8	2	JER-NRC
540	1	131699602	131703679	4077	3	1	NRC
541	1	131829483	131853658	24175	3	1	HFD
542	1	131859901	131862847	2946	4	2	BSW-RGU
543	1	132067058	132073603	6545	3	1	ANG
544	1	132705445	132718523	13078	6	1	NDA
545	1	133261394	133266321	4927	3	1	PMT
546	1	134073417	134088573	15156	3	1	HFD
547	1	134093061	134121149	28088	6	9	BSW-CHL-HFD-HOL-JER-LMS-NRC-NDA-PMT
548	1	134123303	134126345	3042	3	2	BMA-RMG
549	1	134438712	134490426	51714	11	3	JER-NRC-RGU
550	1	134536175	134548327	12152	5	1	BSW
551	1	134590348	134593499	3151	3	2	BSW-RGU
552	1	135027346	135028845	1499	3	1	CHL
553	1	137002747	137011634	8887	6	1	ANG
554	1	137948008	137952818	4810	3	1	NEL
555	1	138208612	138230551	21939	6	1	RGU
556	1	138280074	138300659	20585	5	1	ANG
557	1	138314227	138321032	6805	6	1	ANG
558	1	138332337	138333830	1493	3	1	NRC
559	1	138582718	138589739	7021	3	1	HFD
560	1	138918455	138927511	9056	3	2	HFD-RGU
561	1	139106517	139117702	11185	3	1	BRM
562	1	139133546	139139297	5751	4	1	HFD
563	1	139172805	139178982	6177	3	1	HFD
564	1	139262365	139271686	9321	5	1	RMG
565	1	139416208	139568037	151829	30	6	ANG-GNS-JER-LMS-NRC-RMG
566	1	139723207	139746259	23052	5	3	HFD-NRC-PMT
567	1	139759711	139766624	6913	7	1	NRC
568	1	139840481	139843175	2694	3	1	NRC
569	1	139847652	139851241	3589	4	1	NRC
570	1	139867282	139881185	13903	9	2	JER-PMT
571	1	139957135	139971642	14507	3	1	HFD
572	1	140028904	140030677	1773	3	1	ANG
573	1	140046590	140066856	20266	6	1	RGU
574	1	140276805	140283890	7085	7	1	BSW
575	1	140583587	140612693	29106	7	2	HOL-NDA
576	1	140738332	140748917	10585	4	1	SHK
577	1	140757594	140764313	6719	3	1	SHK
578	1	141529523	141531922	2399	4	1	GIR
579	1	141788518	141794875	6357	3	1	RMG
580	1	142039950	142053171	13221	9	1	JER
581	1	142071725	142105627	33902	6	1	BSW
582	1	142283953	142285261	1308	3	1	GNS
583	1	142803403	142812620	9217	4	1	RGU
584	1	142927902	142930860	2958	3	1	NEL
585	1	142967164	142976550	9386	4	2	HFD-NDA
586	1	143611789	143615718	3929	7	1	NRC
587	1	143885543	143895263	9720	3	1	NEL
588	1	144187518	144189311	1793	3	1	HFD
589	1	144314248	144318143	3895	3	1	NDA
590	1	144334778	144365935	31157	15	1	JER
591	1	144536745	144539774	3029	3	1	NDA
592	1	144704305	144706439	2134	3	1	NRC
593	1	144712922	144717845	4923	4	1	NRC
594	1	144721018	144734926	13908	9	1	NRC
595	1	144791699	144794884	3185	5	1	HFD
596	1	145105905	145119153	13248	4	1	HOL
597	1	145616762	145618448	1686	3	1	GNS
598	1	145833897	145838232	4335	3	1	LMS
599	1	145859086	145870155	11069	3	1	JER
600	1	146940031	146971732	31701	13	9	BSW-CHL-HFD-HOL-JER-LMS-NRC-RGU-RMG
601	1	147650058	147655432	5374	5	1	SHK
602	1	149496131	149509752	13621	4	1	HFD
603	1	149843938	149882825	38887	3	2	ANG-NEL
604	1	150258696	150308579	49883	3	4	HFD-HOL-JER-NRC
605	1	150319528	150367867	48339	3	5	ANG-JER-NRC-PMT-RGU
606	1	150434859	150445747	10888	3	1	NRC
607	1	150463379	150477806	14427	5	1	JER
608	1	150600185	150607319	7134	4	1	CHL
609	1	150623062	150636958	13896	5	1	BMA
610	1	150899185	150932782	33597	17	4	ANG-BMA-GNS-HFD
611	1	150950966	151021074	70108	6	4	BMA-GNS-HFD-RGU
612	1	151310093	151315136	5043	4	1	JER
613	1	152287320	152292638	5318	3	1	BMA
614	1	155355238	155365624	10386	3	3	HFD-HOL-LMS
615	1	155483900	155526557	42657	12	1	NDA
616	1	156048715	156049948	1233	3	1	RMG
617	1	156311707	156316643	4936	5	1	NRC
618	1	156455309	156472656	17347	5	1	GNS
619	1	157014089	157024183	10094	9	2	HFD-NDA
620	1	157049986	157093271	43285	7	2	NDA-RMG
621	1	157408163	157412547	4384	4	1	HFD
622	1	157417925	157422811	4886	4	1	ANG
623	1	157425913	157434110	8197	6	1	ANG
624	1	157679438	157681667	2229	3	1	RMG
625	2	586431	591238	4807	5	1	HOL
626	2	631108	634538	3430	3	1	HOL
627	2	1112333	1120956	8623	3	1	BSW
628	2	1151123	1185087	33964	10	1	LMS
629	2	1316903	1324684	7781	3	1	GIR
630	2	1506381	1510792	4411	3	1	NDA
631	2	1904108	1906526	2418	4	1	HOL
632	2	1926143	1935819	9676	6	1	BSW
633	2	2228588	2258725	30137	8	1	RGU
634	2	2265742	2268911	3169	3	1	PMT
635	2	2279696	2284760	5064	4	1	NRC
636	2	2289894	2291645	1751	3	1	NRC
637	2	2547186	2573124	25938	6	2	ANG-LMS
638	2	2757328	2773615	16287	3	1	LMS
639	2	2797743	2827327	29584	5	1	HFD
640	2	3068526	3072426	3900	5	2	BMA-LMS
641	2	3213805	3234337	20532	7	1	HFD
642	2	4352796	4427886	75090	34	4	HFD-HOL-LMS-PMT
643	2	4538713	4546078	7365	4	1	GIR
644	2	4551978	4557806	5828	5	1	HFD
645	2	4767238	4779103	11865	3	1	HOL
646	2	5041395	5053393	11998	4	1	BRM
647	2	5061171	5068488	7317	4	1	BRM
648	2	5072534	5105528	32994	3	5	ANG-BRM-HFD-LMS-RMG
649	2	5135992	5143052	7060	3	2	HFD-NRC
650	2	5154905	5170243	15338	5	1	GNS
651	2	5302749	5314333	11584	10	1	LMS
652	2	5480882	5487061	6179	3	1	JER
653	2	5873770	5878706	4936	3	1	RGU
654	2	5987456	5990976	3520	4	1	LMS
655	2	6073765	6077954	4189	3	1	LMS
656	2	6646680	6652693	6013	5	1	LMS
657	2	6852950	6858795	5845	4	1	PMT
658	2	6877145	6898796	21651	14	1	PMT
659	2	6956477	6961647	5170	3	1	LMS
660	2	7793793	7795167	1374	3	1	NDA
661	2	7797159	7860042	62883	7	4	ANG-BSW-NRC-RGU
662	2	8165821	8172157	6336	4	1	LMS
663	2	8241112	8246920	5808	3	1	LMS
664	2	8286220	8295897	9677	6	1	HFD
665	2	8390925	8401806	10881	4	1	NRC
666	2	9818160	9825499	7339	3	2	GIR-NDA
667	2	9830831	9839458	8627	4	4	ANG-JER-PMT-RMG
668	2	10402128	10406559	4431	3	1	GNS
669	2	10438913	10445472	6559	6	1	ANG
670	2	10483171	10489832	6661	3	1	LMS
671	2	10623687	10640212	16525	6	3	GNS-HOL-PMT
672	2	11036260	11038363	2103	3	1	GNS
673	2	11063026	11080764	17738	5	1	LMS
674	2	11139546	11149838	10292	6	1	HFD
675	2	11322596	11349653	27057	12	1	NDA
676	2	11392566	11399775	7209	4	1	PMT
677	2	11502759	11508582	5823	5	1	HFD
678	2	11595211	11631705	36494	4	1	HFD
679	2	11645547	11661302	15755	4	1	SHK
680	2	11786080	11803452	17372	9	3	CHL-GNS-HFD
681	2	11814217	11818229	4012	4	2	HOL-NRC
682	2	11837920	11885327	47407	24	2	HFD-PMT
683	2	11968086	11973387	5301	4	1	HFD
684	2	12181233	12192750	11517	8	1	ANG
685	2	12753609	12759926	6317	4	1	RGU
686	2	13094615	13097859	3244	3	1	RMG
687	2	13509802	13518945	9143	3	1	GIR
688	2	13551190	13597108	45918	22	5	ANG-GNS-JER-RGU-RMG
689	2	13651003	13665829	14826	4	1	ANG
690	2	13677761	13682527	4766	6	1	ANG
691	2	13712698	13741737	29039	8	1	RGU
692	2	14169382	14177217	7835	3	2	ANG-RGU
693	2	14718950	14726032	7082	4	1	RGU
694	2	14876302	14882242	5940	3	1	RGU
695	2	14974083	15020546	46463	19	3	JER-NDA-RGU
696	2	15200502	15206769	6267	4	1	HFD
697	2	16567454	16571807	4353	3	1	RGU
698	2	16598985	16615984	16999	5	1	ANG
699	2	16637893	16649981	12088	5	3	ANG-GNS-RGU
700	2	16667302	16672342	5040	5	1	RGU
701	2	16855230	16869918	14688	4	2	BSW-JER
702	2	17662220	17669923	7703	4	1	ANG
703	2	17680113	17685155	5042	4	1	ANG
704	2	17688060	17698015	9955	5	1	GNS
705	2	18242286	18249405	7119	3	1	BSW
706	2	18259729	18267001	7272	7	2	GNS-PMT
707	2	18603958	18608889	4931	4	1	ANG
708	2	19092117	19103876	11759	3	1	ANG
709	2	20169565	20173953	4388	4	1	HFD
710	2	20186906	20240318	53412	17	5	ANG-CHL-GNS-HOL-LMS
711	2	21434329	21437527	3198	4	1	RGU
712	2	21972131	21975267	3136	3	1	ANG
713	2	22562914	22578263	15349	3	2	CHL-RMG
714	2	22604508	22613060	8552	3	1	RMG
715	2	23292782	23297679	4897	3	1	LMS
716	2	23401560	23499450	97890	20	2	GNS-HFD
717	2	23566173	23568562	2389	3	1	HFD
718	2	24510651	24523264	12613	3	1	ANG
719	2	25593003	25602803	9800	3	1	LMS
720	2	26204768	26219578	14810	10	2	ANG-JER
721	2	26224265	26225803	1538	3	1	RGU
722	2	26382947	26393873	10926	3	1	JER
723	2	26475195	26490587	15392	6	4	GIR-GNS-PMT-RGU
724	2	26808605	26818391	9786	5	1	NRC
725	2	27177096	27180995	3899	3	1	RGU
726	2	27327763	27334003	6240	3	1	ANG
727	2	27463880	27471422	7542	3	1	ANG
728	2	27488708	27491054	2346	3	1	HOL
729	2	27529204	27535652	6448	3	2	ANG-HFD
730	2	28259483	28267546	8063	3	1	HOL
731	2	28758897	28763593	4696	3	1	HFD
732	2	30073984	30078565	4581	4	1	RGU
733	2	30946110	30962030	15920	3	1	LMS
734	2	31730776	31732469	1693	3	1	RGU
735	2	31747860	31761129	13269	9	2	JER-RGU
736	2	32747804	32753002	5198	3	1	LMS
737	2	32782092	32792520	10428	8	2	ANG-RGU
738	2	33063021	33088332	25311	18	3	ANG-NRC-RGU
739	2	33279577	33351562	71985	17	1	JER
740	2	33635087	33663768	28681	8	1	NEL
741	2	33678860	33688017	9157	8	1	NEL
742	2	34007062	34018744	11682	3	1	JER
743	2	34031081	34047938	16857	7	1	GNS
744	2	34269836	34272550	2714	3	1	SGT
745	2	34421219	34488282	67063	32	4	HFD-JER-LMS-PMT
746	2	34512919	34525199	12280	6	1	HFD
747	2	34566260	34582787	16527	11	1	BSW
748	2	34699164	34719033	19869	3	1	HFD
749	2	34853937	34858613	4676	3	1	NDA
750	2	35004695	35011960	7265	3	1	BMA
751	2	35203627	35224786	21159	4	2	BRM-SGT
752	2	35697010	35703921	6911	6	1	HFD
753	2	36131467	36145800	14333	5	1	GNS
754	2	36929006	37008280	79274	10	4	HFD-NDA-RMG-SHK
755	2	37020793	37045184	24391	8	5	BSW-HFD-JER-PMT-RMG
756	2	37591516	37596326	4810	3	1	JER
757	2	37635484	37672566	37082	14	1	RGU
758	2	38756568	38801151	44583	27	8	ANG-CHL-GNS-JER-LMS-NRC-NDA-RMG
759	2	38806050	38811017	4967	5	1	NRC
760	2	38815414	38816759	1345	3	2	CHL-NRC
761	2	38822136	38890884	68748	16	4	NRC-NDA-PMT-RGU
762	2	38908651	38912181	3530	3	1	NRC
763	2	39318380	39330327	11947	4	1	NDA
764	2	39967231	39970006	2775	3	1	NRC
765	2	40219694	40235952	16258	3	1	LMS
766	2	40591502	40620532	29030	6	1	HFD
767	2	40625635	40669332	43697	7	1	BSW
768	2	41028570	41047589	19019	4	3	JER-NRC-NDA
769	2	41340271	41352010	11739	10	1	JER
770	2	42794251	42821137	26886	7	1	RMG
771	2	42897044	42902281	5237	3	1	SHK
772	2	42953513	43037970	84457	17	1	HFD
773	2	43053252	43114237	60985	14	2	ANG-HFD
774	2	43295614	43336969	41355	3	2	BMA-BSW
775	2	43441797	43460462	18665	5	3	ANG-HFD-RMG
776	2	43513143	43517101	3958	5	1	RGU
777	2	43677233	43678704	1471	3	1	HFD
778	2	43682807	43688733	5926	4	1	HFD
779	2	43736351	43743295	6944	3	1	BMA
780	2	44032025	44039834	7809	3	1	HFD
781	2	44075797	44096831	21034	11	2	HFD-NRC
782	2	44430557	44441365	10808	3	1	GNS
783	2	44551138	44562082	10944	3	1	BRM
784	2	45240860	45255006	14146	3	1	BRM
785	2	45358933	45378207	19274	9	2	HOL-RGU
786	2	45638740	45644410	5670	3	1	BSW
787	2	45688146	45706507	18361	7	1	RGU
788	2	45719574	45755016	35442	3	2	ANG-RGU
789	2	46535271	46539579	4308	3	1	SHK
790	2	46757691	46762183	4492	3	1	HOL
791	2	46762875	46768098	5223	5	1	HFD
792	2	47283320	47300150	16830	6	1	JER
793	2	47439540	47446447	6907	3	1	BRM
794	2	48542124	48553954	11830	3	1	SGT
795	2	48631403	48668581	37178	6	1	HOL
796	2	49049536	49072982	23446	4	1	JER
797	2	49792055	49803532	11477	3	1	HFD
798	2	49931122	49955444	24322	3	2	BSW-RMG
799	2	49963731	49965308	1577	3	1	RMG
800	2	50010827	50017420	6593	5	1	PMT
801	2	50026272	50040163	13891	6	1	PMT
802	2	50693685	50704982	11297	5	2	ANG-GNS
803	2	50930875	50940866	9991	4	1	NEL
804	2	50973209	50977786	4577	3	1	NDA
805	2	51143906	51164986	21080	6	1	NDA
806	2	51233380	51254489	21109	5	1	NEL
807	2	51895209	51898159	2950	3	1	HOL
808	2	52077548	52093096	15548	3	1	JER
809	2	52775428	52886965	111537	12	2	NDA-RMG
810	2	53252224	53263781	11557	3	1	NEL
811	2	53274202	53315206	41004	6	1	NEL
812	2	53535295	53593586	58291	14	2	GIR-NEL
813	2	54817019	54829329	12310	3	1	BSW
814	2	54836158	54845364	9206	3	1	BSW
815	2	54877932	54897873	19941	6	1	BSW
816	2	55172201	55189613	17412	4	2	JER-RGU
817	2	55200006	55203118	3112	3	1	JER
818	2	55231067	55238306	7239	5	1	BSW
819	2	55584005	55598367	14362	3	1	BMA
820	2	55766608	55869006	102398	27	3	BSW-HOL-NRC
821	2	55898414	55955028	56614	11	1	HFD
822	2	56320056	56329292	9236	5	1	BSW
823	2	56409074	56435851	26777	21	3	BSW-HFD-NRC
824	2	56469085	56474637	5552	3	1	NRC
825	2	56550464	56570944	20480	3	1	GNS
826	2	56594393	56635793	41400	10	2	GNS-NDA
827	2	56636575	56696757	60182	5	2	GNS-NDA
828	2	56803955	56808161	4206	4	1	SHK
829	2	56895675	56897170	1495	3	3	GNS-JER-PMT
830	2	57072781	57102497	29716	6	1	BMA
831	2	57324734	57337890	13156	7	4	BSW-HOL-JER-NDA
832	2	57490207	57494787	4580	4	1	SGT
833	2	57600771	57617468	16697	3	1	NDA
834	2	57624684	57632030	7346	5	1	NDA
835	2	57682614	57685979	3365	3	1	JER
836	2	57708309	57712738	4429	3	1	JER
837	2	57786008	57795814	9806	4	1	NDA
838	2	57818199	57833417	15218	7	4	BSW-HFD-HOL-NDA
839	2	57883233	57887547	4314	4	1	PMT
840	2	58188412	58209127	20715	13	1	JER
841	2	58236729	58257133	20404	7	1	ANG
842	2	58396610	58405058	8448	8	1	RGU
843	2	58407106	58411612	4506	4	3	HOL-PMT-RGU
844	2	58422109	58428091	5982	3	1	HOL
845	2	58883830	58905460	21630	3	1	GIR
846	2	59028417	59032002	3585	3	1	JER
847	2	59092820	59125817	32997	6	3	HFD-JER-NRC
848	2	59228348	59231669	3321	3	1	HFD
849	2	59397116	59415709	18593	5	1	NEL
850	2	59461527	59465451	3924	3	1	CHL
851	2	59474912	59481808	6896	3	1	CHL
852	2	59540633	59610013	69380	18	1	RGU
853	2	59628108	59697844	69736	9	2	PMT-RGU
854	2	59703367	59707276	3909	3	1	RGU
855	2	59716154	59726298	10144	4	1	RGU
856	2	59867153	59875940	8787	3	1	BMA
857	2	60180533	60181632	1099	3	1	NRC
858	2	60183873	60185909	2036	3	1	NRC
859	2	60207634	60215903	8269	3	1	CHL
860	2	60489244	60494001	4757	4	1	HFD
861	2	60701564	60715279	13715	9	1	RGU
862	2	60900640	60906528	5888	4	1	NEL
863	2	60912867	60940852	27985	5	1	BSW
864	2	60949046	60982642	33596	11	3	BSW-JER-RMG
865	2	61006627	61031808	25181	22	1	PMT
866	2	61332368	61335369	3001	3	1	HFD
867	2	61376128	61383142	7014	7	1	HFD
868	2	61675983	61766973	90990	21	5	ANG-CHL-GNS-HOL-NDA
869	2	61976081	62006914	30833	3	6	CHL-GIR-HFD-NEL-NRC-RMG
870	2	62022086	62030866	8780	6	1	CHL
871	2	62034482	62038040	3558	3	1	CHL
872	2	62046004	62050961	4957	3	1	CHL
873	2	62083897	62093948	10051	10	2	HFD-NRC
874	2	62097912	62100276	2364	4	1	NRC
875	2	62126205	62129511	3306	4	1	HFD
876	2	62827654	62848728	21074	4	1	GIR
877	2	62856730	62862841	6111	3	1	GIR
878	2	62879195	62890977	11782	8	1	GIR
879	2	62912588	62919334	6746	3	1	BRM
880	2	62924841	62928407	3566	4	1	BRM
881	2	62940355	62974333	33978	13	5	BRM-HFD-JER-NRC-PMT
882	2	62981415	62999489	18074	12	1	RGU
883	2	63132190	63165138	32948	4	1	JER
884	2	63165880	63168618	2738	4	3	JER-PMT-RGU
885	2	63181292	63190112	8820	3	1	JER
886	2	63191375	63215558	24183	4	1	HFD
887	2	63280780	63345974	65194	9	1	NDA
888	2	63504110	63586375	82265	7	3	BSW-GNS-HFD
889	2	63891945	63910495	18550	10	1	NDA
890	2	63937251	63966741	29490	8	1	HOL
891	2	64485917	64505054	19137	6	2	NRC-NDA
892	2	64524475	64533744	9269	5	1	NRC
893	2	64674458	64691751	17293	4	2	LMS-SHK
894	2	64726279	64743915	17636	4	1	SHK
895	2	65251467	65261681	10214	3	1	HOL
896	2	65323710	65339956	16246	3	2	GNS-LMS
897	2	65356383	65366866	10483	7	1	JER
898	2	65388202	65437997	49795	24	5	ANG-GNS-JER-NRC-PMT
899	2	65446304	65453228	6924	5	3	GNS-JER-RGU
900	2	65467256	65469391	2135	3	1	ANG
901	2	65483460	65486157	2697	3	1	LMS
902	2	65488594	65500189	11595	5	4	BSW-GNS-LMS-RGU
903	2	65506620	65520181	13561	5	3	GNS-NDA-PMT
904	2	65561172	65573681	12509	11	3	GNS-HFD-NRC
905	2	65622645	65646903	24258	5	4	GNS-JER-LMS-NRC
906	2	65651043	65659207	8164	3	1	GNS
907	2	66045526	66068596	23070	4	1	HFD
908	2	66084193	66113958	29765	4	1	HFD
909	2	66306862	66347590	40728	5	1	HFD
910	2	67143933	67165879	21946	4	2	BSW-NDA
911	2	67264639	67282005	17366	5	3	BSW-HFD-JER
912	2	67294285	67302289	8004	5	1	JER
913	2	67394291	67407561	13270	4	1	NDA
914	2	68383530	68389272	5742	3	1	HFD
915	2	68776723	68781272	4549	3	1	HFD
916	2	68789843	68809830	19987	5	1	HFD
917	2	68996132	69038097	41965	15	3	HFD-HOL-PMT
918	2	69153088	69161107	8019	3	1	SGT
919	2	69344840	69350867	6027	5	1	NDA
920	2	69460752	69466108	5356	3	1	HFD
921	2	69587005	69591976	4971	3	3	HFD-HOL-LMS
922	2	69631373	69645018	13645	4	1	CHL
923	2	69661247	69670972	9725	8	1	HOL
924	2	69898884	69915341	16457	4	3	ANG-HFD-RGU
925	2	70019045	70027210	8165	3	1	SHK
926	2	70041972	70056999	15027	3	1	SHK
927	2	70073571	70102768	29197	6	1	SHK
928	2	70570331	70581111	10780	5	1	SHK
929	2	70714676	70716581	1905	3	1	HOL
930	2	70893305	70909055	15750	3	1	LMS
931	2	71096003	71123201	27198	6	1	JER
932	2	71406078	71540203	134125	41	13	ANG-BSW-CHL-GNS-HOL-JER-LMS-NRC-NDA-PMT-RGU-RMG-SHK
933	2	71574363	71581453	7090	3	1	NRC
934	2	71899664	71921775	22111	3	2	BSW-SGT
935	2	71924498	71932316	7818	5	5	ANG-BRM-JER-LMS-SHK
936	2	71934708	72061176	126468	28	5	BMA-BRM-RMG-SGT-SHK
937	2	72098246	72170832	72586	4	3	RMG-SGT-SHK
938	2	72178628	72191807	13179	3	2	SGT-SHK
939	2	72214554	72226962	12408	3	1	RMG
940	2	72297154	72363984	66830	11	1	RMG
941	2	72386516	72473585	87069	24	3	BMA-RMG-SHK
942	2	72602213	72611240	9027	4	3	ANG-BSW-RMG
943	2	72798434	72806200	7766	3	2	BMA-SGT
944	2	72814849	72822248	7399	3	1	BMA
945	2	72953499	72959884	6385	3	1	RGU
946	2	73206685	73219782	13097	16	8	ANG-CHL-GNS-HFD-JER-LMS-PMT-RGU
947	2	73242017	73257455	15438	5	1	CHL
948	2	73264676	73275626	10950	3	5	CHL-GNS-JER-LMS-RGU
949	2	73282163	73283391	1228	3	1	JER
950	2	73580577	73593396	12819	5	6	BRM-GIR-HFD-LMS-NEL-SHK
951	2	73642278	73655434	13156	4	2	BRM-RGU
952	2	73978469	74003836	25367	4	2	BSW-RGU
953	2	74200221	74205319	5098	5	1	PMT
954	2	74464534	74565316	100782	35	4	BSW-HFD-LMS-RMG
955	2	74645441	74675881	30440	8	1	NEL
956	2	74686064	74701539	15475	3	1	NEL
957	2	74711941	74720030	8089	3	1	NEL
958	2	74754744	74805654	50910	4	4	BSW-LMS-NDA-PMT
959	2	74853504	74867561	14057	4	1	BSW
960	2	74953581	74973984	20403	9	2	LMS-NRC
961	2	74981332	74982490	1158	3	1	LMS
962	2	74985174	74988595	3421	3	2	LMS-NRC
963	2	75015578	75018957	3379	3	1	LMS
964	2	75408986	75430998	22012	5	1	HFD
965	2	75436180	75451469	15289	5	1	HFD
966	2	75742007	75749607	7600	5	1	HFD
967	2	75774732	75779286	4554	3	1	HFD
968	2	75944881	75946739	1858	3	1	RGU
969	2	75949061	75963814	14753	5	1	RGU
970	2	76245316	76250264	4948	3	1	BSW
971	2	76286490	76290187	3697	3	1	CHL
972	2	76480409	76490237	9828	4	1	BSW
973	2	76547823	76572573	24750	6	1	GNS
974	2	76750226	76759074	8848	3	1	JER
975	2	76787949	76799656	11707	7	3	JER-LMS-RMG
976	2	76915125	76928875	13750	5	1	BSW
977	2	77344993	77354854	9861	5	1	BSW
978	2	77378002	77388343	10341	10	2	BSW-JER
979	2	77423199	77445113	21914	4	3	BSW-NDA-RMG
980	2	77477258	77546083	68825	6	9	BSW-CHL-HFD-HOL-JER-LMS-NDA-PMT-RMG
981	2	77647812	77659739	11927	5	1	NDA
982	2	77755072	77762418	7346	3	1	BSW
983	2	78139340	78141993	2653	3	1	HFD
984	2	78244107	78337021	92914	20	10	ANG-BSW-CHL-HFD-HOL-LMS-NDA-PMT-RMG-SGT
985	2	78581503	78590774	9271	3	1	CHL
986	2	78701009	78712973	11964	8	5	CHL-HFD-HOL-JER-SGT
987	2	78721665	78726622	4957	6	1	CHL
988	2	78858910	78876484	17574	10	2	GNS-HOL
989	2	78947356	78968154	20798	4	1	NDA
990	2	78991163	79021752	30589	11	2	GNS-HOL
991	2	79386632	79426818	40186	8	2	JER-NDA
992	2	79464089	79472370	8281	6	1	BSW
993	2	79474217	79493689	19472	12	2	ANG-BSW
994	2	79736280	79826854	90574	12	17	ANG-BMA-BSW-CHL-GIR-GNS-HFD-HOL-JER-LMS-NRC-NDA-PMT-RGU-RMG-SGT-SHK
995	2	79846105	79860041	13936	5	2	JER-SGT
996	2	79880547	79888439	7892	3	1	LMS
997	2	79901540	79905216	3676	4	4	ANG-LMS-NRC-RMG
998	2	79923716	79930636	6920	4	1	NRC
999	2	80044248	80054204	9956	4	1	HFD
1000	2	80175869	80179443	3574	3	1	HFD
1001	2	80187819	80197234	9415	6	1	HFD
1002	2	80425061	80434866	9805	6	1	RMG
1003	2	80725992	80757337	31345	6	1	HFD
1004	2	80765850	80816053	50203	16	1	HFD
1005	2	81409367	81476161	66794	10	2	HFD-JER
1006	2	82123235	82140971	17736	3	5	ANG-CHL-GNS-JER-PMT
1007	2	82954034	82972004	17970	5	1	HFD
1008	2	83018021	83054006	35985	8	4	BSW-CHL-HFD-PMT
1009	2	83474254	83476779	2525	3	2	PMT-RGU
1010	2	83518954	83525417	6463	4	1	ANG
1011	2	83547539	83552496	4957	3	1	BSW
1012	2	84042539	84075838	33299	12	2	BSW-PMT
1013	2	84801127	84808918	7791	13	2	NRC-RGU
1014	2	84936437	84946734	10297	6	1	HFD
1015	2	85208173	85257745	49572	5	3	ANG-HFD-JER
1016	2	85341817	85352008	10191	3	1	NRC
1017	2	86451058	86479252	28194	4	1	LMS
1018	2	86509966	86516436	6470	4	1	GNS
1019	2	86844628	86849407	4779	5	1	PMT
1020	2	88217312	88224095	6783	3	1	HFD
1021	2	88542642	88596585	53943	18	2	CHL-HFD
1022	2	89049010	89060977	11967	3	1	JER
1023	2	89066807	89085591	18784	9	1	JER
1024	2	89099594	89123171	23577	3	4	ANG-BSW-HFD-JER
1025	2	89128681	89137078	8397	3	1	BSW
1026	2	89148620	89157754	9134	4	4	BSW-CHL-HFD-NRC
1027	2	89159444	89177573	18129	5	3	HFD-NRC-PMT
1028	2	89210471	89223544	13073	4	1	SHK
1029	2	89229562	89240442	10880	4	1	SHK
1030	2	89457186	89465614	8428	3	1	LMS
1031	2	89529396	89550633	21237	4	6	BSW-CHL-HOL-PMT-RGU-SHK
1032	2	90059341	90075037	15696	3	1	HFD
1033	2	90271511	90278150	6639	3	1	HOL
1034	2	90347740	90351165	3425	3	1	GNS
1035	2	90389715	90399320	9605	6	1	GNS
1036	2	90531411	90625506	94095	50	11	ANG-BRM-BSW-CHL-GNS-HFD-JER-LMS-NRC-PMT-SHK
1037	2	90637034	90647574	10540	4	1	NRC
1038	2	90728001	90739989	11988	3	1	BSW
1039	2	90761354	90764655	3301	3	2	PMT-RGU
1040	2	90829793	90832644	2851	3	1	HFD
1041	2	91090629	91092061	1432	3	1	BRM
1042	2	91116761	91136751	19990	10	1	HFD
1043	2	91415638	91428735	13097	9	2	GNS-SHK
1044	2	92173259	92176063	2804	3	2	ANG-CHL
1045	2	92188839	92201635	12796	9	3	ANG-PMT-RGU
1046	2	92296165	92301972	5807	3	1	GIR
1047	2	92309368	92318263	8895	13	3	GNS-JER-NRC
1048	2	92493184	92520467	27283	13	1	RGU
1049	2	92604229	92633168	28939	14	2	PMT-RMG
1050	2	92786634	92801459	14825	3	1	NRC
1051	2	92811904	92816873	4969	3	1	GNS
1052	2	92858535	92893427	34892	14	1	CHL
1053	2	92900863	92907384	6521	8	2	HOL-JER
1054	2	92917209	92923678	6469	4	1	CHL
1055	2	93033429	93036462	3033	3	1	RGU
1056	2	93411776	93414756	2980	3	1	HFD
1057	2	93424916	93434637	9721	4	1	HFD
1058	2	93609558	93627499	17941	4	1	BRM
1059	2	93879191	93932480	53289	6	2	GNS-HFD
1060	2	93983801	93989685	5884	5	1	NRC
1061	2	94194330	94197951	3621	3	1	JER
1062	2	94242375	94244812	2437	3	1	NDA
1063	2	94255738	94262019	6281	4	1	LMS
1064	2	94405242	94414941	9699	9	1	HFD
1065	2	94495613	94502771	7158	3	1	HFD
1066	2	94514260	94524349	10089	7	1	HFD
1067	2	94525984	94533993	8009	6	1	HFD
1068	2	94539287	94544255	4968	4	1	HFD
1069	2	94560083	94565731	5648	6	1	JER
1070	2	94837702	94853507	15805	7	3	GNS-NRC-PMT
1071	2	94862013	94869279	7266	6	1	NRC
1072	2	95807384	95813931	6547	3	1	HOL
1073	2	96243645	96256395	12750	3	1	HFD
1074	2	96258616	96269890	11274	4	1	BSW
1075	2	96283693	96298295	14602	4	1	BSW
1076	2	96303170	96318910	15740	8	2	HFD-NRC
1077	2	96332465	96350744	18279	3	1	HFD
1078	2	96399827	96437360	37533	8	2	HFD-NRC
1079	2	96482224	96518153	35929	7	1	RGU
1080	2	96530342	96585861	55519	15	6	BSW-GNS-HOL-LMS-NRC-RGU
1081	2	96720320	96728184	7864	4	1	GNS
1082	2	96930892	96934238	3346	3	1	GNS
1083	2	97003748	97020477	16729	5	1	RGU
1084	2	97021861	97024401	2540	3	1	RGU
1085	2	97598771	97626968	28197	6	1	SHK
1086	2	98114071	98133474	19403	3	1	GIR
1087	2	98183879	98203886	20007	5	1	HFD
1088	2	98482455	98508373	25918	3	1	NDA
1089	2	98644503	98655518	11015	3	1	HFD
1090	2	98665613	98670901	5288	4	1	LMS
1091	2	98681270	98684752	3482	3	1	RGU
1092	2	99536940	99540338	3398	3	1	NDA
1093	2	99546156	99578373	32217	6	1	RGU
1094	2	99580363	99582511	2148	3	2	BSW-RGU
1095	2	100533016	100539677	6661	6	2	HFD-NRC
1096	2	100541015	100561554	20539	6	4	HFD-NRC-RGU-RMG
1097	2	100570664	100581597	10933	8	4	HFD-JER-NRC-RGU
1098	2	100939268	100944175	4907	3	1	BMA
1099	2	100947025	100953034	6009	4	3	BMA-BRM-HOL
1100	2	100953775	100957256	3481	3	1	CHL
1101	2	100966163	100974280	8117	4	1	BRM
1102	2	101783863	101792530	8667	3	1	ANG
1103	2	101803204	101842747	39543	17	7	CHL-GNS-HFD-JER-NRC-RMG-SHK
1104	2	101855979	101860421	4442	3	1	SHK
1105	2	101862982	101871455	8473	3	2	GNS-RMG
1106	2	101882789	101908634	25845	11	2	RGU-SGT
1107	2	101930356	101948525	18169	12	9	BRM-BSW-CHL-GIR-GNS-HFD-LMS-NDA-PMT
1108	2	102518352	102541373	23021	17	4	CHL-NRC-RGU-SGT
1109	2	103113956	103123203	9247	4	2	HFD-LMS
1110	2	103156719	103161388	4669	3	1	NEL
1111	2	103515955	103520297	4342	3	1	JER
1112	2	103605078	103611337	6259	3	1	GNS
1113	2	103696368	103701749	5381	3	1	BRM
1114	2	103900241	103912217	11976	6	1	NDA
1115	2	103979134	104006520	27386	6	1	JER
1116	2	104030246	104052596	22350	6	1	HFD
1117	2	104104896	104114635	9739	4	1	ANG
1118	2	104123985	104140395	16410	4	2	LMS-RGU
1119	2	104369501	104376667	7166	5	2	JER-RGU
1120	2	104390951	104415970	25019	8	1	JER
1121	2	104646371	104658429	12058	6	4	BSW-HFD-JER-PMT
1122	2	105018574	105042095	23521	13	9	BSW-CHL-GNS-HFD-JER-NRC-NDA-RGU-SHK
1123	2	105082207	105127909	45702	7	1	HFD
1124	2	105146680	105161821	15141	11	2	HFD-JER
1125	2	105186113	105202560	16447	11	1	HFD
1126	2	105204935	105218957	14022	11	1	HFD
1127	2	105228237	105249330	21093	5	1	HFD
1128	2	105359849	105362819	2970	32	3	HFD-HOL-NRC
1129	2	105541953	105553567	11614	4	1	HFD
1130	2	105573353	105590030	16677	3	1	JER
1131	2	105606129	105612893	6764	8	1	JER
1132	2	105684577	105695302	10725	4	1	HFD
1133	2	105710388	105713619	3231	3	1	HFD
1134	2	105804743	105810581	5838	3	1	LMS
1135	2	105815008	105821003	5995	3	1	ANG
1136	2	106226665	106255028	28363	8	1	JER
1137	2	106272427	106285922	13495	3	1	JER
1138	2	106309160	106320264	11104	5	1	JER
1139	2	106358314	106366978	8664	3	1	LMS
1140	2	106437254	106459635	22381	8	1	JER
1141	2	106475752	106514773	39021	9	1	JER
1142	2	106940206	106947614	7408	3	1	RGU
1143	2	107067411	107163238	95827	17	5	CHL-GNS-JER-LMS-NDA
1144	2	107200620	107246975	46355	9	1	NEL
1145	2	107260741	107269379	8638	3	2	BRM-NDA
1146	2	107277176	107300777	23601	5	2	BRM-PMT
1147	2	107514217	107516288	2071	4	1	JER
1148	2	107821620	107882342	60722	15	5	GIR-HFD-NRC-RGU-SHK
1149	2	107912952	107988091	75139	11	1	SHK
1150	2	108331466	108349691	18225	8	2	JER-NDA
1151	2	108865618	108871003	5385	4	1	JER
1152	2	108875147	108881454	6307	4	1	JER
1153	2	108889977	108900415	10438	9	2	CHL-JER
1154	2	109207064	109218364	11300	3	1	JER
1155	2	109233905	109258745	24840	7	1	JER
1156	2	109263943	109274112	10169	5	1	JER
1157	2	110454586	110469806	15220	3	1	HFD
1158	2	110704913	110710143	5230	3	1	GNS
1159	2	110743602	110791970	48368	13	3	ANG-BSW-RGU
1160	2	110975630	110986801	11171	3	1	SGT
1161	2	111155237	111172248	17011	3	1	BSW
1162	2	111297907	111388957	91050	8	3	BSW-CHL-JER
1163	2	111406504	111425104	18600	5	1	LMS
1164	2	111446658	111455021	8363	4	3	JER-LMS-RGU
1165	2	111581612	111602814	21202	6	1	SGT
1166	2	111625712	111667841	42129	6	2	GNS-SGT
1167	2	111681678	111691321	9643	3	1	BMA
1168	2	111782025	111823384	41359	5	1	BMA
1169	2	111927137	111933619	6482	3	3	HFD-JER-LMS
1170	2	111953850	111967680	13830	6	1	LMS
1171	2	112222905	112244778	21873	6	2	JER-RGU
1172	2	112300320	112303371	3051	3	2	JER-RGU
1173	2	112411243	112430558	19315	3	1	NDA
1174	2	112771414	112782274	10860	6	1	BSW
1175	2	112799557	112803929	4372	3	1	BSW
1176	2	112862704	112865323	2619	3	1	BSW
1177	2	112871289	112878546	7257	4	1	BSW
1178	2	113169771	113179780	10009	12	2	JER-PMT
1179	2	113293169	113308253	15084	4	1	JER
1180	2	113315147	113368350	53203	4	3	ANG-GIR-JER
1181	2	113379269	113419747	40478	9	1	JER
1182	2	113512465	113621345	108880	20	2	JER-NDA
1183	2	113758696	113783856	25160	23	2	CHL-HOL
1184	2	113831371	113834240	2869	3	1	GIR
1185	2	114047985	114090327	42342	15	3	GNS-HFD-JER
1186	2	114094870	114104633	9763	4	1	HFD
1187	2	114531113	114540244	9131	4	1	ANG
1188	2	114813609	114820471	6862	3	1	NRC
1189	2	114908284	114927058	18774	4	1	SGT
1190	2	115156751	115162899	6148	3	1	JER
1191	2	115916721	115935109	18388	8	1	RGU
1192	2	116834754	116838454	3700	4	1	JER
1193	2	116848580	116858350	9770	5	2	CHL-JER
1194	2	116896028	116906121	10093	4	1	CHL
1195	2	117061833	117068827	6994	4	1	LMS
1196	2	117072589	117076712	4123	3	1	LMS
1197	2	117080540	117098171	17631	7	1	LMS
1198	2	117172709	117184804	12095	3	1	SGT
1199	2	117676270	117686433	10163	3	1	RGU
1200	2	117848379	117851998	3619	3	1	PMT
1201	2	118232804	118235486	2682	4	1	HOL
1202	2	118550464	118579279	28815	13	1	GNS
1203	2	118585423	118591144	5721	3	1	GNS
1204	2	118600389	118616991	16602	3	1	NEL
1205	2	118625622	118645361	19739	4	1	NEL
1206	2	119226237	119237913	11676	3	2	GNS-JER
1207	2	119686969	119698488	11519	5	1	BMA
1208	2	119727033	119728825	1792	3	2	BMA-LMS
1209	2	119735228	119738330	3102	3	1	HFD
1210	2	119876166	119927123	50957	20	4	CHL-GNS-HFD-RGU
1211	2	119945147	119947249	2102	3	1	HFD
1212	2	119948549	119952134	3585	4	1	HFD
1213	2	119956585	119965520	8935	8	1	HFD
1214	2	119974723	119984865	10142	3	1	HFD
1215	2	120008794	120012059	3265	4	1	HFD
1216	2	120121441	120125293	3852	4	1	PMT
1217	2	120319552	120327144	7592	5	2	ANG-RGU
1218	2	120741072	120759505	18433	6	1	RGU
1219	2	121002890	121011979	9089	3	1	LMS
1220	2	121441551	121501357	59806	7	3	ANG-CHL-JER
1221	2	121597160	121605960	8800	3	1	SGT
1222	2	121758588	121763902	5314	6	1	RGU
1223	2	121771571	121778674	7103	4	1	HFD
1224	2	121944847	121951598	6751	3	1	JER
1225	2	121992956	122021107	28151	6	3	GNS-HFD-JER
1226	2	122025791	122031462	5671	3	1	JER
1227	2	122145955	122149259	3304	3	1	CHL
1228	2	122178375	122186872	8497	3	4	ANG-HFD-LMS-NRC
1229	2	122199650	122205970	6320	3	1	BSW
1230	2	122274108	122294141	20033	4	1	BMA
1231	2	122301911	122478558	176647	6	7	BMA-CHL-GNS-HFD-LMS-NDA-PMT
1232	2	122481278	122483795	2517	3	1	HOL
1233	2	123080466	123103934	23468	4	1	NEL
1234	2	123150595	123165326	14731	3	1	SHK
1235	2	123444487	123450425	5938	5	1	HFD
1236	2	123534576	123536895	2319	3	1	HOL
1237	2	123704215	123711546	7331	4	2	JER-NRC
1238	2	123735330	123738751	3421	5	1	RMG
1239	2	123753511	123756364	2853	4	1	GNS
1240	2	123862950	123888045	25095	10	3	GNS-JER-RGU
1241	2	123892502	123894352	1850	3	1	LMS
1242	2	123900265	123910921	10656	4	1	RGU
1243	2	123985696	123989160	3464	3	1	CHL
1244	2	125302059	125314891	12832	3	1	BMA
1245	2	125366338	125375690	9352	3	1	GIR
1246	2	125489097	125526135	37038	7	1	SHK
1247	2	126008290	126011419	3129	4	1	JER
1248	2	126021091	126031528	10437	3	1	JER
1249	2	126050005	126057791	7786	3	2	HFD-JER
1250	2	126107593	126109603	2010	3	1	RGU
1251	2	126491708	126503532	11824	3	1	RMG
1252	2	127361853	127372066	10213	4	1	RMG
1253	2	128606233	128610417	4184	3	1	JER
1254	2	128881659	128884462	2803	3	1	CHL
1255	2	130165449	130177662	12213	3	1	HOL
1256	2	130200917	130208133	7216	3	1	HOL
1257	2	130216835	130223815	6980	3	1	HOL
1258	2	130851132	130865106	13974	12	1	RMG
1259	2	132401099	132433976	32877	9	1	GIR
1260	2	133209366	133217414	8048	3	3	ANG-HFD-JER
1261	2	134197218	134199187	1969	3	1	LMS
1262	2	134502980	134505103	2123	3	1	HFD
1263	2	134596020	134611057	15037	3	1	CHL
1264	2	134872324	134886970	14646	4	1	LMS
1265	2	134929260	134931630	2370	3	1	RMG
1266	2	135099734	135110420	10686	3	1	LMS
1267	2	135638364	135641216	2852	3	1	ANG
1268	2	135815660	135837632	21972	3	1	ANG
1269	2	135854878	135856490	1612	3	1	HOL
1270	2	135958888	135962794	3906	3	1	HOL
1271	2	136218428	136222968	4540	4	1	CHL
1272	3	262653	264857	2204	3	1	GNS
1273	3	481158	498682	17524	3	1	ANG
1274	3	944575	949477	4902	3	1	ANG
1275	3	3071606	3073665	2059	3	1	PMT
1276	3	3521954	3523242	1288	3	1	HOL
1277	3	3569437	3574362	4925	4	1	RGU
1278	3	3792165	3794344	2179	3	1	RGU
1279	3	4325079	4327119	2040	3	1	HFD
1280	3	4818340	4827344	9004	4	1	ANG
1281	3	4927648	4937799	10151	4	1	NRC
1282	3	5804604	5816110	11506	3	1	LMS
1283	3	6052450	6087017	34567	5	1	RGU
1284	3	6639510	6665861	26351	6	1	HOL
1285	3	7107820	7115668	7848	3	1	LMS
1286	3	7183362	7184922	1560	3	1	RGU
1287	3	7362420	7364324	1904	3	1	PMT
1288	3	7381031	7387174	6143	3	1	RMG
1289	3	7446399	7452910	6511	4	1	LMS
1290	3	7548967	7565674	16707	3	1	HOL
1291	3	7831732	7837319	5587	3	1	HOL
1292	3	8346751	8350562	3811	3	1	NRC
1293	3	8359176	8361762	2586	3	1	PMT
1294	3	8778845	8828101	49256	12	1	HFD
1295	3	8927055	8939531	12476	3	1	BSW
1296	3	8971638	9025071	53433	18	1	HFD
1297	3	9173735	9205782	32047	3	4	HFD-HOL-NRC-RMG
1298	3	9210411	9221939	11528	3	1	NRC
1299	3	9434640	9511175	76535	8	3	LMS-RMG-SGT
1300	3	10481404	10496303	14899	5	1	HFD
1301	3	10961727	10982600	20873	9	1	NRC
1302	3	11272416	11273957	1541	3	1	PMT
1303	3	11625817	11630835	5018	3	1	BRM
1304	3	11647533	11705559	58026	3	2	NEL-RGU
1305	3	11828905	11917054	88149	15	10	ANG-BSW-GNS-HFD-HOL-JER-LMS-NRC-PMT-SGT
1306	3	12280103	12293852	13749	4	1	PMT
1307	3	12941656	12953355	11699	3	1	NDA
1308	3	12970088	12982151	12063	4	5	GIR-GNS-HFD-HOL-PMT
1309	3	13278547	13284561	6014	3	2	RMG-SGT
1310	3	13387612	13448997	61385	15	1	JER
1311	3	13494193	13501071	6878	3	1	HFD
1312	3	14698537	14717059	18522	5	1	HFD
1313	3	14823775	14829076	5301	3	1	BSW
1314	3	14935287	14939616	4329	3	1	LMS
1315	3	14983356	15008714	25358	7	2	ANG-GNS
1316	3	15018684	15041473	22789	15	3	ANG-HFD-RMG
1317	3	15052003	15067698	15695	25	4	ANG-HFD-RMG-SGT
1318	3	15087700	15119086	31386	18	10	ANG-BSW-CHL-GNS-HFD-HOL-LMS-NRC-RMG-SGT
1319	3	15150577	15194055	43478	17	1	NRC
1320	3	15229927	15248944	19017	11	6	BSW-GNS-HFD-HOL-LMS-NRC
1321	3	15265624	15277219	11595	10	3	GNS-HFD-LMS
1322	3	15588736	15605965	17229	9	1	RGU
1323	3	15874035	15899011	24976	5	1	HFD
1324	3	15925085	15933992	8907	3	1	HFD
1325	3	15953568	15957673	4105	3	1	PMT
1326	3	16474692	16488216	13524	3	1	BMA
1327	3	16557950	16599591	41641	4	2	HOL-NDA
1328	3	16836918	16866495	29577	6	1	NEL
1329	3	17175919	17179388	3469	3	1	RGU
1330	3	17882498	17894221	11723	7	3	PMT-RMG-SGT
1331	3	18291854	18295136	3282	3	1	JER
1332	3	18297145	18302433	5288	3	1	NEL
1333	3	18325405	18329736	4331	4	4	NRC-NDA-RMG-SGT
1334	3	18333539	18348864	15325	8	2	BSW-GNS
1335	3	18495485	18514843	19358	23	2	ANG-RGU
1336	3	19193451	19199125	5674	3	1	NRC
1337	3	19214708	19233992	19284	5	1	RGU
1338	3	19239936	19304825	64889	23	3	BSW-CHL-RGU
1339	3	19833347	19841900	8553	6	1	HFD
1340	3	19846036	19867622	21586	10	1	HFD
1341	3	20190068	20212956	22888	7	2	CHL-RGU
1342	3	20225421	20241357	15936	4	1	ANG
1343	3	20657546	20667722	10176	5	2	LMS-NDA
1344	3	20732837	20748071	15234	4	1	GIR
1345	3	20847164	20851197	4033	3	1	RGU
1346	3	21129803	21139715	9912	4	1	NRC
1347	3	22009955	22012914	2959	4	1	SGT
1348	3	22198947	22206025	7078	4	1	RGU
1349	3	22217512	22224222	6710	3	1	RGU
1350	3	22344589	22389436	44847	5	1	RMG
1351	3	22395628	22406850	11222	8	2	BSW-JER
1352	3	22439044	22506603	67559	3	2	GNS-RGU
1353	3	22512462	22519434	6972	8	1	RGU
1354	3	23278983	23283005	4022	4	1	SHK
1355	3	23325010	23338546	13536	3	1	RGU
1356	3	23623857	23626831	2974	4	1	RMG
1357	3	23630472	23647478	17006	11	2	ANG-GNS
1358	3	23939298	23943370	4072	4	1	HFD
1359	3	24143216	24148318	5102	4	1	LMS
1360	3	24213219	24217415	4196	3	1	NRC
1361	3	24815483	24818957	3474	3	1	RGU
1362	3	24833152	24854609	21457	3	1	RGU
1363	3	25017142	25031373	14231	5	5	BMA-HFD-LMS-NRC-SGT
1364	3	25404593	25410443	5850	3	1	HFD
1365	3	25892190	25920151	27961	15	1	NDA
1366	3	26019390	26020677	1287	3	1	LMS
1367	3	26176710	26179728	3018	3	1	NDA
1368	3	26438778	26446293	7515	3	1	NRC
1369	3	26563570	26576223	12653	4	1	RGU
1370	3	26682266	26691711	9445	3	1	NDA
1371	3	26702816	26711306	8490	4	1	NDA
1372	3	26717949	26739621	21672	6	1	NDA
1373	3	26740929	26749661	8732	5	4	ANG-HFD-LMS-NDA
1374	3	26895774	26899725	3951	5	1	HFD
1375	3	27409088	27423319	14231	3	1	HOL
1376	3	27492349	27498743	6394	3	1	GIR
1377	3	27503086	27506001	2915	3	1	RMG
1378	3	27534891	27540114	5223	3	1	LMS
1379	3	27854439	27862798	8359	9	1	HFD
1380	3	28057438	28086171	28733	9	5	BSW-GNS-HFD-RGU-SGT
1381	3	28098511	28104914	6403	3	2	HFD-NRC
1382	3	28110498	28138045	27547	6	2	HFD-NRC
1383	3	28281330	28298465	17135	4	1	BRM
1384	3	28305295	28328020	22725	5	1	BRM
1385	3	28355220	28386893	31673	4	2	BMA-SGT
1386	3	28808255	28845521	37266	5	1	HFD
1387	3	28892375	28906449	14074	3	1	JER
1388	3	28945500	28965715	20215	15	2	NEL-NDA
1389	3	28966885	28982230	15345	8	1	NEL
1390	3	29054833	29085909	31076	7	1	HFD
1391	3	29337117	29347875	10758	4	1	BRM
1392	3	30474506	30487723	13217	10	1	RMG
1393	3	31077909	31082805	4896	3	1	NDA
1394	3	31710981	31722942	11961	6	3	BSW-JER-NDA
1395	3	31730635	31770201	39566	5	2	HFD-LMS
1396	3	31946734	31951067	4333	5	1	JER
1397	3	31956482	31961656	5174	5	1	JER
1398	3	31964834	31969083	4249	4	1	JER
1399	3	32031556	32041437	9881	5	1	JER
1400	3	32062716	32065759	3043	4	1	JER
1401	3	32073401	32074658	1257	3	1	JER
1402	3	32232105	32245178	13073	5	3	NRC-RGU-RMG
1403	3	32255427	32267174	11747	7	5	GNS-HOL-LMS-RGU-RMG
1404	3	32922670	32929783	7113	3	1	NEL
1405	3	33520225	33563894	43669	10	1	CHL
1406	3	33677805	33685595	7790	3	1	HFD
1407	3	33975389	33991324	15935	4	2	HFD-JER
1408	3	34032468	34044084	11616	6	1	HFD
1409	3	34190178	34205403	15225	5	1	BRM
1410	3	34448611	34467061	18450	3	1	JER
1411	3	35308399	35316664	8265	4	1	HOL
1412	3	35915001	35954557	39556	12	2	CHL-GNS
1413	3	37101347	37126694	25347	3	1	HFD
1414	3	37151635	37162979	11344	4	1	HFD
1415	3	37732283	37739274	6991	3	2	BMA-RMG
1416	3	38007097	38016666	9569	4	1	HFD
1417	3	38764361	38797409	33048	7	1	NDA
1418	3	39194064	39215638	21574	4	1	HFD
1419	3	39326075	39356622	30547	11	1	JER
1420	3	39611069	39618136	7067	3	1	JER
1421	3	39628613	39654642	26029	3	1	RGU
1422	3	39697989	39703833	5844	5	1	NRC
1423	3	39893324	39912761	19437	3	1	RGU
1424	3	39940075	39949102	9027	3	1	SHK
1425	3	40095857	40147156	51299	17	1	HFD
1426	3	40207554	40225117	17563	5	1	BSW
1427	3	40230575	40247672	17097	10	2	BSW-HFD
1428	3	40278514	40297877	19363	5	1	BSW
1429	3	40364628	40369259	4631	3	1	PMT
1430	3	40562790	40584261	21471	17	2	GNS-JER
1431	3	40890779	40902033	11254	16	2	GNS-NRC
1432	3	40912148	40914445	2297	3	1	HFD
1433	3	40931451	40967907	36456	4	2	ANG-JER
1434	3	41566030	41570984	4954	3	2	ANG-PMT
1435	3	41575695	41584540	8845	11	2	ANG-GNS
1436	3	41589167	41595274	6107	3	3	ANG-GNS-PMT
1437	3	41610257	41615975	5718	4	1	NRC
1438	3	41622307	41633482	11175	4	2	GNS-PMT
1439	3	41851930	41860820	8890	6	1	CHL
1440	3	42081204	42092702	11498	12	3	ANG-CHL-HFD
1441	3	42107750	42114896	7146	3	1	JER
1442	3	42124143	42128297	4154	4	1	LMS
1443	3	42221838	42233204	11366	6	1	BSW
1444	3	42494609	42500833	6224	3	1	BRM
1445	3	42968026	42969620	1594	3	1	JER
1446	3	43017629	43033377	15748	9	2	NRC-PMT
1447	3	43376774	43380661	3887	3	1	NRC
1448	3	43409955	43449962	40007	6	1	JER
1449	3	43454756	43471353	16597	8	6	HOL-JER-LMS-NRC-NDA-PMT
1450	3	43482911	43508639	25728	4	3	HOL-NRC-PMT
1451	3	43845241	43855443	10202	6	1	GNS
1452	3	44048816	44053212	4396	3	1	HFD
1453	3	44075411	44083364	7953	7	1	JER
1454	3	44095041	44099591	4550	4	1	JER
1455	3	44317860	44322097	4237	3	1	PMT
1456	3	44423079	44432426	9347	8	1	JER
1457	3	44507108	44537328	30220	13	1	JER
1458	3	44581160	44592929	11769	4	1	JER
1459	3	44779855	44781875	2020	3	1	CHL
1460	3	44949866	45021322	71456	9	1	JER
1461	3	45485957	45493101	7144	3	1	GNS
1462	3	45521639	45531219	9580	3	1	SHK
1463	3	45597688	45613747	16059	5	3	HFD-JER-NDA
1464	3	45614820	45623508	8688	9	1	HFD
1465	3	45741443	45773058	31615	4	1	JER
1466	3	46803607	46808604	4997	3	1	BRM
1467	3	47056572	47092313	35741	5	1	JER
1468	3	47471386	47494875	23489	5	2	BSW-JER
1469	3	47681613	47686068	4455	5	1	JER
1470	3	48016659	48024933	8274	9	1	JER
1471	3	48624322	48633649	9327	14	2	ANG-BRM
1472	3	48721815	48732177	10362	8	1	ANG
1473	3	48843387	48855077	11690	3	1	NEL
1474	3	48886450	48943564	57114	15	1	NEL
1475	3	49182704	49201844	19140	7	2	ANG-RGU
1476	3	49379052	49449816	70764	25	1	JER
1477	3	49590891	49594343	3452	4	2	JER-NRC
1478	3	49595390	49600178	4788	5	1	JER
1479	3	49656504	49670570	14066	13	1	NDA
1480	3	49676491	49685570	9079	10	1	NDA
1481	3	49686970	49689110	2140	3	1	NDA
1482	3	49764767	49770509	5742	5	1	RGU
1483	3	49847780	49871637	23857	3	1	NEL
1484	3	50209240	50243460	34220	7	3	GNS-HFD-HOL
1485	3	50766816	50783733	16917	3	1	CHL
1486	3	51149609	51248664	99055	3	10	ANG-BSW-CHL-GNS-HFD-JER-NRC-PMT-RGU-RMG
1487	3	51377697	51390221	12524	3	1	JER
1488	3	51506405	51511293	4888	4	3	CHL-JER-NDA
1489	3	52356643	52379082	22439	7	1	ANG
1490	3	52401332	52414390	13058	4	2	HFD-RGU
1491	3	52420501	52430344	9843	5	1	HFD
1492	3	52437476	52440041	2565	3	1	HFD
1493	3	52806252	52811586	5334	4	1	NDA
1494	3	53185104	53193189	8085	4	1	HFD
1495	3	53272107	53283660	11553	5	1	HFD
1496	3	53371979	53384563	12584	3	1	CHL
1497	3	53452732	53483329	30597	7	1	GIR
1498	3	53702160	53717386	15226	5	1	GNS
1499	3	53782275	53827444	45169	10	1	GNS
1500	3	53854541	53861365	6824	4	1	GNS
1501	3	53863622	53866351	2729	3	1	JER
1502	3	53969233	53993912	24679	7	1	ANG
1503	3	54003029	54009745	6716	5	1	ANG
1504	3	54032224	54208967	176743	84	12	BMA-BSW-GNS-HFD-HOL-JER-LMS-NDA-PMT-RGU-SGT-SHK
1505	3	55083362	55098345	14983	5	3	ANG-NRC-SHK
1506	3	55113615	55136876	23261	6	2	ANG-HOL
1507	3	55259920	55280381	20461	3	2	ANG-HOL
1508	3	55525405	55533086	7681	5	1	HFD
1509	3	55617412	55680082	62670	20	2	ANG-NDA
1510	3	55727374	55909345	181971	27	4	BRM-NRC-SGT-SHK
1511	3	55927167	55974821	47654	7	3	BMA-NRC-SGT
1512	3	55983671	56024689	41018	8	2	SGT-SHK
1513	3	56273319	56287417	14098	3	1	SHK
1514	3	56449271	56458868	9597	5	1	ANG
1515	3	56465192	56506214	41022	10	2	ANG-RGU
1516	3	56841878	56854355	12477	3	1	SGT
1517	3	57107754	57141827	34073	18	3	ANG-JER-NRC
1518	3	57264295	57276579	12284	4	1	GIR
1519	3	57392967	57401778	8811	3	1	GIR
1520	3	57404080	57409696	5616	3	1	GIR
1521	3	57459609	57472406	12797	3	1	HOL
1522	3	57829130	57848012	18882	4	2	ANG-BSW
1523	3	58565437	58574092	8655	3	1	NRC
1524	3	58608593	58624270	15677	3	1	NRC
1525	3	58639887	58689610	49723	16	1	NRC
1526	3	60085942	60108292	22350	4	1	HOL
1527	3	60143053	60184699	41646	12	1	SHK
1528	3	60189481	60207823	18342	5	1	SHK
1529	3	60426148	60428363	2215	3	1	GNS
1530	3	60579611	60584847	5236	4	1	RGU
1531	3	61426008	61453411	27403	4	1	NRC
1532	3	62052230	62068149	15919	7	1	JER
1533	3	62379549	62391505	11956	3	1	HFD
1534	3	62508655	62514249	5594	5	1	JER
1535	3	62615411	62646056	30645	17	6	ANG-CHL-GNS-HFD-JER-RMG
1536	3	62649405	62657511	8106	3	1	PMT
1537	3	62668669	62677191	8522	9	1	PMT
1538	3	63198000	63221949	23949	3	3	BSW-GNS-PMT
1539	3	63239406	63246589	7183	4	1	GNS
1540	3	63255659	63269216	13557	5	2	CHL-GNS
1541	3	63270049	63279274	9225	3	2	GNS-PMT
1542	3	63849088	63876068	26980	8	1	GNS
1543	3	64148328	64186622	38294	12	1	ANG
1544	3	64822487	64848537	26050	5	2	HFD-HOL
1545	3	64859882	64873937	14055	11	3	HOL-NRC-PMT
1546	3	65144753	65158813	14060	3	1	GNS
1547	3	65996470	65998471	2001	3	1	JER
1548	3	66697969	66705634	7665	4	1	HFD
1549	3	66742381	66749399	7018	4	1	JER
1550	3	66752755	66763200	10445	16	2	GNS-NDA
1551	3	66796809	66800047	3238	3	1	NDA
1552	3	67058218	67111332	53114	3	8	BSW-CHL-GNS-JER-NDA-PMT-RGU-RMG
1553	3	67149886	67156816	6930	3	1	GNS
1554	3	67159355	67226424	67069	9	4	BSW-JER-NEL-RMG
1555	3	67868894	67884386	15492	3	1	NDA
1556	3	67998754	68030945	32191	5	1	NDA
1557	3	69252656	69282327	29671	3	4	BMA-GNS-HOL-RGU
1558	3	69570021	69579599	9578	3	1	GIR
1559	3	69735005	69739875	4870	3	1	RGU
1560	3	69741416	69748016	6600	3	1	SGT
1561	3	69776176	69785571	9395	5	1	NRC
1562	3	70218036	70219842	1806	3	1	PMT
1563	3	71998750	72000121	1371	3	1	JER
1564	3	72214034	72293714	79680	8	4	ANG-CHL-JER-NRC
1565	3	72434154	72553441	119287	3	9	ANG-BSW-CHL-JER-LMS-NRC-RGU-RMG-SGT
1566	3	72746821	72788215	41394	6	1	SGT
1567	3	72893921	72903532	9611	3	3	BMA-SGT-SHK
1568	3	73093220	73112653	19433	4	1	SGT
1569	3	73363932	73388988	25056	3	1	BMA
1570	3	73472089	73518329	46240	5	1	GNS
1571	3	73577047	73593947	16900	3	2	BRM-GNS
1572	3	73672999	73721111	48112	6	1	GNS
1573	3	73840145	73854086	13941	4	1	HFD
1574	3	73859305	73870202	10897	10	2	ANG-SGT
1575	3	73993583	73999306	5723	3	1	BRM
1576	3	74051821	74066999	15178	5	1	BMA
1577	3	74176058	74193780	17722	5	1	GNS
1578	3	74287882	74289968	2086	3	1	RGU
1579	3	74291544	74295277	3733	4	1	SGT
1580	3	74641465	74663039	21574	4	3	HOL-NRC-NDA
1581	3	75140969	75209657	68688	11	2	JER-NDA
1582	3	75485433	75513337	27904	13	3	CHL-LMS-SGT
1583	3	75534835	75546429	11594	3	1	NDA
1584	3	75661853	75676167	14314	6	1	PMT
1585	3	75861869	75870692	8823	3	1	BSW
1586	3	76134779	76142439	7660	3	1	CHL
1587	3	76150047	76156291	6244	6	1	CHL
1588	3	76483361	76510858	27497	11	3	CHL-HFD-LMS
1589	3	76521919	76550223	28304	4	1	HFD
1590	3	76595143	76728381	133238	26	5	BSW-HFD-LMS-NDA-SHK
1591	3	77510500	77539750	29250	5	1	BRM
1592	3	78135012	78156278	21266	5	1	BSW
1593	3	78201865	78207335	5470	4	1	JER
1594	3	78236356	78239002	2646	3	1	NEL
1595	3	78542192	78547252	5060	3	1	GNS
1596	3	78773120	78848083	74963	12	8	ANG-BSW-GNS-LMS-PMT-RGU-RMG-SGT
1597	3	78960984	78966370	5386	3	1	JER
1598	3	79323239	79333651	10412	6	2	HFD-JER
1599	3	79424939	79474928	49989	8	3	ANG-BSW-NRC
1600	3	79858471	79864876	6405	3	1	BSW
1601	3	79895249	79902199	6950	3	1	SGT
1602	3	80957848	80983616	25768	3	3	ANG-NDA-RMG
1603	3	81233430	81243948	10518	4	1	ANG
1604	3	81259255	81270663	11408	4	1	ANG
1605	3	83337547	83340455	2908	3	1	NRC
1606	3	83761083	83819223	58140	6	2	BSW-CHL
1607	3	83823703	83859815	36112	13	6	BSW-CHL-GNS-HFD-HOL-SGT
1608	3	83864257	83882632	18375	6	2	GNS-HOL
1609	3	84030343	84035441	5098	3	1	CHL
1610	3	84339862	84345909	6047	5	1	NRC
1611	3	84365910	84373920	8010	5	1	BSW
1612	3	84821372	84824640	3268	3	1	HFD
1613	3	85952095	85958003	5908	3	1	RMG
1614	3	86371514	86386332	14818	3	1	RGU
1615	3	86402171	86412945	10774	4	1	RGU
1616	3	86655965	86685192	29227	4	2	NRC-RMG
1617	3	87124696	87130307	5611	3	1	HOL
1618	3	87161934	87168935	7001	3	1	RGU
1619	3	88217264	88257176	39912	5	2	ANG-RGU
1620	3	88370337	88373234	2897	3	2	CHL-LMS
1621	3	89281678	89304438	22760	3	2	HFD-LMS
1622	3	89327246	89333292	6046	3	1	HOL
1623	3	89349793	89370404	20611	15	2	JER-RGU
1624	3	89562448	89566693	4245	3	1	SGT
1625	3	89977231	89982269	5038	4	1	RGU
1626	3	90274973	90431570	156597	45	1	GNS
1627	3	90507933	90516936	9003	3	1	RGU
1628	3	90678129	90684165	6036	5	1	JER
1629	3	90692920	90700176	7256	4	1	JER
1630	3	91509390	91516323	6933	3	1	BSW
1631	3	91546624	91554130	7506	4	2	BSW-GNS
1632	3	92024587	92082212	57625	12	2	JER-NEL
1633	3	92118481	92162169	43688	16	1	BSW
1634	3	92192894	92221166	28272	5	3	HFD-LMS-NRC
1635	3	92228700	92239470	10770	4	1	HFD
1636	3	92291584	92308171	16587	12	1	HFD
1637	3	92315166	92331410	16244	11	1	HFD
1638	3	92643370	92648684	5314	3	1	GIR
1639	3	92945963	92983189	37226	6	1	RGU
1640	3	92999245	93024355	25110	6	2	NDA-RGU
1641	3	93025923	93046112	20189	5	4	ANG-JER-NDA-RGU
1642	3	93047215	93061237	14022	3	2	JER-RGU
1643	3	93069008	93088099	19091	8	1	RGU
1644	3	93204636	93208049	3413	5	1	RGU
1645	3	94173017	94179137	6120	3	1	LMS
1646	3	94232124	94293419	61295	20	4	BRM-BSW-JER-RMG
1647	3	94335630	94356312	20682	3	6	ANG-BRM-HOL-LMS-PMT-SGT
1648	3	94377482	94416488	39006	4	7	ANG-BRM-GNS-LMS-NRC-PMT-SGT
1649	3	94426331	94447667	21336	9	5	ANG-BRM-GNS-NEL-PMT
1650	3	94503221	94524442	21221	7	2	GIR-NEL
1651	3	95110286	95138078	27792	5	1	BMA
1652	3	95370179	95392999	22820	9	2	LMS-PMT
1653	3	95535494	95544860	9366	4	1	NRC
1654	3	95625202	95641337	16135	5	1	NRC
1655	3	96169091	96213357	44266	3	3	BSW-PMT-RMG
1656	3	96320576	96325478	4902	3	1	LMS
1657	3	96349732	96354648	4916	4	1	JER
1658	3	96391710	96407542	15832	9	1	RGU
1659	3	96451974	96477506	25532	5	1	GNS
1660	3	96624033	96641265	17232	5	1	RGU
1661	3	96741045	96744023	2978	3	1	JER
1662	3	96808288	96816034	7746	3	1	RGU
1663	3	97001270	97026455	25185	3	1	NRC
1664	3	97065471	97069254	3783	4	2	NRC-RMG
1665	3	97082917	97102205	19288	5	3	GNS-PMT-RGU
1666	3	97196379	97207409	11030	4	1	NEL
1667	3	97465644	97478467	12823	3	2	GNS-RGU
1668	3	97626023	97678800	52777	4	4	GNS-HOL-NDA-PMT
1669	3	97969168	97980256	11088	3	3	BSW-CHL-JER
1670	3	98148399	98153551	5152	4	1	NRC
1671	3	98156887	98158923	2036	3	1	BSW
1672	3	98334759	98363230	28471	3	2	ANG-RGU
1673	3	99032680	99039382	6702	3	1	GNS
1674	3	99291870	99334887	43017	12	4	GNS-NRC-PMT-RGU
1675	3	99868897	99915224	46327	4	1	RGU
1676	3	100234435	100243571	9136	3	1	JER
1677	3	100462735	100472461	9726	3	1	JER
1678	3	100479016	100481917	2901	3	1	NDA
1679	3	101362292	101367487	5195	3	1	CHL
1680	3	102209519	102220655	11136	3	1	SHK
1681	3	102317638	102321273	3635	3	1	HFD
1682	3	102372922	102376126	3204	3	1	HFD
1683	3	102493794	102507958	14164	6	1	HFD
1684	3	102634753	102684656	49903	9	1	HFD
1685	3	102693507	102698440	4933	6	1	SHK
1686	3	102863152	102873212	10060	5	1	LMS
1687	3	103433532	103440723	7191	5	1	NDA
1688	3	103454241	103518431	64190	3	2	JER-RGU
1689	3	103725131	103735712	10581	5	2	HFD-RMG
1690	3	103789453	103792554	3101	4	2	ANG-HFD
1691	3	104280985	104290587	9602	3	2	NRC-RGU
1692	3	104428502	104496600	68098	4	8	ANG-BSW-GNS-HFD-HOL-JER-LMS-RGU
1693	3	104519638	104539749	20111	6	1	NDA
1694	3	104578840	104583968	5128	3	1	NDA
1695	3	104772827	104781880	9053	7	1	RMG
1696	3	104962044	104988059	26015	11	2	RGU-RMG
1697	3	105241057	105245780	4723	3	1	HOL
1698	3	105431949	105442628	10679	3	1	HFD
1699	3	105447023	105453383	6360	5	1	NDA
1700	3	105551192	105602862	51670	5	6	ANG-BRM-BSW-HFD-NDA-RMG
1701	3	105615558	105624376	8818	4	2	RGU-RMG
1702	3	105790854	105803304	12450	4	1	BRM
1703	3	106279261	106293026	13765	6	1	ANG
1704	3	106395942	106406137	10195	3	1	NDA
1705	3	106495093	106496713	1620	3	1	NRC
1706	3	106506803	106520007	13204	5	1	HFD
1707	3	107749969	107755380	5411	4	2	HOL-JER
1708	3	108483813	108485906	2093	3	2	BSW-GNS
1709	3	108539526	108558002	18476	3	1	RGU
1710	3	108793975	108812178	18203	4	1	GNS
1711	3	109303159	109315119	11960	6	1	RMG
1712	3	109320204	109322896	2692	3	2	HOL-RMG
1713	3	109338317	109361342	23025	10	1	GNS
1714	3	109423861	109439243	15382	15	2	ANG-NDA
1715	3	109447076	109450091	3015	3	1	NDA
1716	3	109564478	109565663	1185	3	1	RGU
1717	3	109710378	109762634	52256	5	3	NRC-NDA-SGT
1718	3	109778913	109786040	7127	4	1	ANG
1719	3	110053220	110057159	3939	4	1	NRC
1720	3	111358703	111376407	17704	7	1	RGU
1721	3	111597634	111604080	6446	3	1	LMS
1722	3	111813910	111816968	3058	3	1	HFD
1723	3	112291531	112297491	5960	3	1	RGU
1724	3	112402574	112416215	13641	3	1	PMT
1725	3	112455666	112483287	27621	10	1	RGU
1726	3	112598231	112600116	1885	3	1	RMG
1727	3	112811372	112819426	8054	3	1	PMT
1728	3	112829860	112845563	15703	4	2	HFD-JER
1729	3	112849837	112853018	3181	3	1	HFD
1730	3	113502343	113517020	14677	6	1	NDA
1731	3	113666410	113684114	17704	4	1	GIR
1732	3	114159587	114164762	5175	4	1	CHL
1733	3	114175115	114176746	1631	3	1	LMS
1734	3	114708799	114710548	1749	3	1	HFD
1735	3	115462866	115469832	6966	3	1	CHL
1736	3	116672522	116681304	8782	3	1	RMG
1737	3	117367269	117376483	9214	3	1	JER
1738	3	117431264	117436289	5025	3	1	PMT
1739	3	117855452	117877376	21924	4	1	HFD
1740	3	118119003	118135960	16957	5	1	RGU
1741	3	118161811	118178071	16260	7	2	CHL-LMS
1742	3	118355815	118360099	4284	3	1	HFD
1743	3	118360602	118370460	9858	5	1	HFD
1744	3	119360303	119371201	10898	3	1	BMA
1745	3	119459824	119464989	5165	3	2	JER-LMS
1746	3	119676536	119679686	3150	3	1	JER
1747	4	1096972	1107423	10451	3	1	NRC
1748	4	1671060	1676110	5050	3	1	RGU
1749	4	2502748	2527722	24974	9	1	RMG
1750	4	2553156	2557424	4268	3	2	BSW-RGU
1751	4	2688986	2691013	2027	3	1	NDA
1752	4	2699349	2716393	17044	11	1	NDA
1753	4	3169401	3177688	8287	6	1	PMT
1754	4	3342619	3350124	7505	3	1	ANG
1755	4	3712072	3731608	19536	5	1	BSW
1756	4	3754137	3757563	3426	3	1	JER
1757	4	3767883	3773881	5998	3	1	RMG
1758	4	4402413	4418120	15707	3	1	HOL
1759	4	4524891	4532757	7866	8	1	GNS
1760	4	4824735	4887853	63118	18	1	BSW
1761	4	4933508	4951303	17795	8	1	BSW
1762	4	4974528	4976798	2270	3	1	BSW
1763	4	5061156	5064986	3830	3	1	SHK
1764	4	5290997	5303605	12608	3	1	RGU
1765	4	6152076	6168507	16431	9	2	NDA-PMT
1766	4	6313138	6330037	16899	9	1	NRC
1767	4	6566413	6586476	20063	5	7	CHL-GNS-HFD-JER-NRC-PMT-RGU
1768	4	6617660	6638999	21339	5	1	PMT
1769	4	6805084	6813293	8209	4	1	RGU
1770	4	6828269	6829945	1676	3	1	RGU
1771	4	6929199	6942627	13428	9	1	RGU
1772	4	7028125	7038392	10267	4	1	NDA
1773	4	7870863	7886261	15398	3	1	HOL
1774	4	8582872	8606530	23658	4	1	JER
1775	4	8984272	9002191	17919	5	1	GNS
1776	4	9024585	9053796	29211	7	1	GNS
1777	4	9122275	9181924	59649	21	6	BSW-CHL-GNS-HFD-PMT-RGU
1778	4	9615916	9624516	8600	5	1	JER
1779	4	10644723	10647561	2838	3	1	NDA
1780	4	10650412	10652552	2140	3	1	HOL
1781	4	11137290	11139650	2360	3	1	JER
1782	4	11470996	11473520	2524	3	1	LMS
1783	4	11859603	11872646	13043	3	1	JER
1784	4	12112995	12133909	20914	4	1	SGT
1785	4	12175992	12190489	14497	3	2	BSW-PMT
1786	4	12421524	12434247	12723	3	2	RMG-SHK
1787	4	12525041	12528345	3304	3	1	ANG
1788	4	12637208	12640621	3413	3	1	HFD
1789	4	12751509	12756065	4556	3	1	HFD
1790	4	13103495	13114305	10810	3	1	SGT
1791	4	13218249	13230643	12394	3	1	HOL
1792	4	13423491	13425544	2053	3	1	GNS
1793	4	13437300	13477179	39879	19	5	ANG-BSW-CHL-HFD-LMS
1794	4	13539878	13544825	4947	3	1	ANG
1795	4	13883851	13887526	3675	3	1	NRC
1796	4	13898318	13910869	12551	4	1	LMS
1797	4	13921372	13962721	41349	7	1	LMS
1798	4	14296972	14320082	23110	4	2	ANG-SGT
1799	4	14379418	14382671	3253	3	1	BSW
1800	4	15044670	15047758	3088	3	1	ANG
1801	4	15123109	15142707	19598	4	1	BSW
1802	4	15375008	15381379	6371	4	2	JER-PMT
1803	4	17193217	17208288	15071	5	1	BRM
1804	4	17334843	17396524	61681	23	3	BSW-HOL-RMG
1805	4	17745203	17751509	6306	3	1	BSW
1806	4	17770012	17779878	9866	4	1	ANG
1807	4	17789192	17813288	24096	7	1	ANG
1808	4	18196184	18201200	5016	3	1	SHK
1809	4	20295016	20326202	31186	4	1	HOL
1810	4	20342792	20352110	9318	4	1	RGU
1811	4	20369385	20382943	13558	7	1	RGU
1812	4	20606932	20614455	7523	5	1	NRC
1813	4	21160109	21182534	22425	8	1	NDA
1814	4	21194199	21210008	15809	4	1	NDA
1815	4	21309235	21315345	6110	4	1	PMT
1816	4	22576461	22588568	12107	3	1	LMS
1817	4	23064183	23117390	53207	3	4	GNS-HFD-NRC-PMT
1818	4	23330331	23347610	17279	4	1	CHL
1819	4	24693886	24698720	4834	3	2	ANG-RGU
1820	4	24700100	24708540	8440	3	1	RMG
1821	4	24731762	24748044	16282	4	2	HOL-RMG
1822	4	26855441	26864376	8935	3	1	HOL
1823	4	26873801	26885216	11415	3	1	LMS
1824	4	26888954	26898157	9203	3	4	CHL-GNS-LMS-RGU
1825	4	27302059	27309439	7380	3	1	ANG
1826	4	29036760	29039442	2682	3	1	RGU
1827	4	29048886	29106557	57671	13	3	GNS-PMT-RGU
1828	4	29502265	29525034	22769	12	2	GNS-HFD
1829	4	29536828	29544577	7749	3	1	HFD
1830	4	29929475	30008976	79501	3	2	HFD-HOL
1831	4	31759057	31778081	19024	4	1	ANG
1832	4	33530158	33536682	6524	4	1	PMT
1833	4	33772499	33774998	2499	3	1	BSW
1834	4	33787913	33801225	13312	15	1	RGU
1835	4	34053109	34069408	16299	3	1	BSW
1836	4	34801282	34811054	9772	5	1	GNS
1837	4	34892616	34909242	16626	8	1	BSW
1838	4	35447660	35464222	16562	3	3	NRC-RGU-RMG
1839	4	35919011	35925054	6043	3	1	BMA
1840	4	36141633	36148430	6797	4	1	RGU
1841	4	36407152	36418638	11486	3	1	NRC
1842	4	36664338	36694526	30188	3	1	LMS
1843	4	36701970	36705966	3996	4	1	RGU
1844	4	37859463	37895036	35573	8	1	HFD
1845	4	37908091	37921916	13825	5	1	HFD
1846	4	38286692	38292013	5321	3	1	JER
1847	4	38441053	38446181	5128	6	1	RGU
1848	4	38509341	38543320	33979	12	1	GNS
1849	4	39216158	39229412	13254	4	1	NEL
1850	4	41507198	41529097	21899	4	1	GIR
1851	4	42404838	42418802	13964	3	1	HFD
1852	4	42880303	42957966	77663	10	1	HFD
1853	4	42979410	42990789	11379	3	1	HFD
1854	4	42999919	43027227	27308	3	1	RGU
1855	4	43362940	43370447	7507	3	1	LMS
1856	4	43850898	43888876	37978	6	4	GNS-HOL-JER-NDA
1857	4	44122340	44137339	14999	6	1	JER
1858	4	44292023	44294037	2014	3	1	CHL
1859	4	44363039	44394174	31135	3	1	BSW
1860	4	44439578	44471356	31778	10	1	NDA
1861	4	44505761	44516290	10529	4	1	BSW
1862	4	44595297	44597688	2391	3	1	NRC
1863	4	44637452	44651388	13936	5	2	BSW-HFD
1864	4	44918091	44979058	60967	10	1	RMG
1865	4	45354461	45385879	31418	6	1	SHK
1866	4	45411939	45475385	63446	14	1	SHK
1867	4	45504774	45524710	19936	4	1	SHK
1868	4	45620113	45627284	7171	3	1	GNS
1869	4	45725477	45739985	14508	3	1	GIR
1870	4	45966492	45967666	1174	3	1	NDA
1871	4	46133935	46192000	58065	10	5	GNS-HFD-JER-NRC-RMG
1872	4	46260374	46266790	6416	3	1	NEL
1873	4	46270930	46273357	2427	4	1	NEL
1874	4	46285096	46299099	14003	3	1	LMS
1875	4	46351980	46355943	3963	3	1	SHK
1876	4	46409040	46420726	11686	3	1	GIR
1877	4	46526535	46715395	188860	41	4	BMA-BRM-GIR-SHK
1878	4	46752927	46762406	9479	3	2	BRM-SHK
1879	4	46783051	46801926	18875	4	1	BRM
1880	4	46882216	46902229	20013	7	2	BRM-NEL
1881	4	46904758	46932458	27700	15	2	BRM-GNS
1882	4	47215713	47225718	10005	5	1	GIR
1883	4	47420251	47423947	3696	4	1	CHL
1884	4	47989524	47991491	1967	3	1	RGU
1885	4	48018067	48028619	10552	11	1	RGU
1886	4	48038220	48052484	14264	5	1	RGU
1887	4	48056045	48059940	3895	3	1	RGU
1888	4	48340398	48349748	9350	5	1	PMT
1889	4	48479866	48507073	27207	4	3	ANG-HOL-LMS
1890	4	48512838	48577423	64585	6	2	NEL-SHK
1891	4	48585625	48595254	9629	6	2	HOL-JER
1892	4	48759998	48843929	83931	8	4	GNS-HFD-LMS-PMT
1893	4	49100069	49105752	5683	5	1	NRC
1894	4	50031614	50045030	13416	4	1	BMA
1895	4	50059465	50082825	23360	9	2	ANG-RGU
1896	4	50087609	50126627	39018	5	6	ANG-BSW-CHL-RGU-SGT-SHK
1897	4	51121292	51125474	4182	3	1	NEL
1898	4	51641787	51705162	63375	10	2	HOL-JER
1899	4	52180465	52186807	6342	4	3	CHL-GNS-PMT
1900	4	52318206	52325955	7749	6	1	JER
1901	4	52631596	52633807	2211	4	1	NDA
1902	4	52643822	52649605	5783	5	1	NDA
1903	4	52672912	52684183	11271	4	1	NDA
1904	4	52694043	52708959	14916	4	1	NDA
1905	4	52821427	52853996	32569	3	2	GNS-NEL
1906	4	53923544	53929767	6223	3	1	JER
1907	4	53940923	53961022	20099	5	1	PMT
1908	4	53965540	53983472	17932	6	5	ANG-HOL-LMS-PMT-RGU
1909	4	53985713	53991265	5552	5	2	HOL-RGU
1910	4	54013094	54035649	22555	20	2	HFD-RGU
1911	4	54064825	54071653	6828	6	1	HFD
1912	4	54405052	54428016	22964	4	1	SGT
1913	4	54440724	54457521	16797	4	1	SGT
1914	4	55341267	55352441	11174	3	2	HFD-JER
1915	4	55511836	55558709	46873	5	1	NDA
1916	4	55766780	55802932	36152	15	2	HFD-SGT
1917	4	55851400	55867919	16519	11	1	NRC
1918	4	56301974	56308795	6821	3	1	GIR
1919	4	57767758	57782857	15099	4	1	ANG
1920	4	57812859	57846446	33587	8	2	ANG-HFD
1921	4	58348126	58353694	5568	6	1	GNS
1922	4	59372585	59395208	22623	7	1	NRC
1923	4	59810730	59812266	1536	3	1	SHK
1924	4	61166833	61231371	64538	12	3	GNS-HFD-PMT
1925	4	61398061	61412055	13994	13	1	HFD
1926	4	61542387	61574962	32575	31	6	ANG-CHL-HFD-NRC-NDA-RGU
1927	4	61611464	61617458	5994	4	2	ANG-RGU
1928	4	61634450	61658431	23981	5	2	ANG-CHL
1929	4	64514718	64540537	25819	5	2	ANG-CHL
1930	4	64556657	64595301	38644	8	4	ANG-HFD-JER-NDA
1931	4	64796211	64803345	7134	5	1	ANG
1932	4	64819370	64826229	6859	3	1	ANG
1933	4	65849388	65855092	5704	3	3	BSW-HFD-HOL
1934	4	65975813	66012483	36670	30	6	ANG-BRM-BSW-NDA-PMT-RGU
1935	4	66034009	66036488	2479	4	1	RMG
1936	4	66053455	66068310	14855	13	1	BSW
1937	4	66575263	66600977	25714	3	2	BSW-SGT
1938	4	66619641	66627479	7838	3	1	SGT
1939	4	66632968	66641802	8834	4	2	CHL-NRC
1940	4	67131051	67172763	41712	7	1	JER
1941	4	67639884	67654471	14587	3	1	HOL
1942	4	68336495	68367852	31357	5	3	BSW-HOL-NRC
1943	4	68515289	68547406	32117	7	2	BRM-HOL
1944	4	68597851	68606121	8270	3	4	BRM-BSW-HOL-PMT
1945	4	68665934	68682595	16661	4	1	GIR
1946	4	68693103	68699413	6310	4	1	GIR
1947	4	68882831	69038555	155724	4	7	ANG-BMA-BSW-HFD-HOL-NRC-RGU
1948	4	69943128	69953930	10802	5	1	HOL
1949	4	69956790	69971193	14403	3	1	ANG
1950	4	70430034	70455009	24975	11	2	ANG-RGU
1951	4	70459746	70628391	168645	37	3	ANG-CHL-RGU
1952	4	70721582	70751234	29652	9	1	RGU
1953	4	70761236	70767508	6272	11	3	GIR-NRC-RGU
1954	4	70817856	70873486	55630	8	2	ANG-RGU
1955	4	71092254	71097437	5183	3	1	NRC
1956	4	71147116	71151682	4566	3	2	GNS-JER
1957	4	71551399	71554948	3549	4	1	NRC
1958	4	71555892	71559028	3136	3	1	NDA
1959	4	72452353	72465848	13495	3	1	SGT
1960	4	72473319	72486192	12873	3	1	SGT
1961	4	72662132	72689204	27072	3	1	ANG
1962	4	72775870	72778007	2137	3	1	HOL
1963	4	72818125	72823910	5785	3	1	HOL
1964	4	73216512	73222260	5748	3	1	BMA
1965	4	73226620	73233319	6699	3	4	GNS-JER-NRC-PMT
1966	4	73258665	73260428	1763	3	1	RGU
1967	4	73275541	73297830	22289	12	2	GNS-PMT
1968	4	73305728	73330116	24388	12	2	GNS-RGU
1969	4	73424174	73523634	99460	54	12	ANG-BSW-GNS-HFD-HOL-JER-LMS-NRC-NDA-PMT-RGU-RMG
1970	4	74245498	74255219	9721	3	2	HFD-NRC
1971	4	74265768	74279792	14024	8	5	CHL-HFD-HOL-NRC-PMT
1972	4	74381536	74385594	4058	3	1	HFD
1973	4	74386700	74388293	1593	3	1	RGU
1974	4	74434310	74444406	10096	6	2	ANG-RGU
1975	4	74619697	74623867	4170	3	2	BSW-NDA
1976	4	74775324	74795875	20551	3	5	ANG-BSW-JER-PMT-RGU
1977	4	75145570	75148086	2516	3	1	JER
1978	4	75151417	75216940	65523	13	1	JER
1979	4	75486062	75493390	7328	3	1	JER
1980	4	75751854	75780027	28173	7	1	CHL
1981	4	75795306	75810757	15451	6	1	GNS
1982	4	75877859	75890428	12569	3	1	RMG
1983	4	75937451	75948691	11240	3	1	PMT
1984	4	75963375	75972773	9398	4	1	LMS
1985	4	76034399	76037262	2863	3	1	PMT
1986	4	76100007	76127643	27636	5	1	BSW
1987	4	76130943	76167465	36522	4	1	NDA
1988	4	76177180	76178885	1705	3	2	GIR-NEL
1989	4	76316033	76332731	16698	4	1	RMG
1990	4	76346702	76378392	31690	13	1	JER
1991	4	76386607	76407241	20634	6	1	JER
1992	4	76538531	76542555	4024	4	1	GNS
1993	4	76611148	76627074	15926	3	1	GIR
1994	4	76949198	76951684	2486	3	1	ANG
1995	4	76954133	76968588	14455	10	1	ANG
1996	4	77595139	77596965	1826	3	1	HOL
1997	4	77600809	77610464	9655	3	1	NRC
1998	4	77750662	77778258	27596	6	1	RGU
[truncated: 7,150 more rows]
